# Supplementary material for: Circadian and wake-dependent changes in human plasma polar metabolites during prolonged wakefulness: A preliminary analysis
Source: Sci Rep. 2019 Mar 14;9:4428. doi: 10.1038/s41598-019-40353-8 (PMC6418225; doi:10.1038/s41598-019-40353-8)
Supplement: Supplementary file 2 — Supplemental dataset 1 [file 41598_2019_40353_MOESM2_ESM.xlsx]

## Sheet: Table S1. Targeted rhythmic
Metabolite	Metabolite classes	Participant A			Participant B			Participant C			Participant D			Participant E			Participant F			Participant G			Participant H			Participant I			Participant J			Participant K			Participant L			Participant M			Individual-level Sig in n=	Group-level
		p	Am	AcPh	p	Am	AcPh	p	Am	AcPh	p	Am	AcPh	p	Am	AcPh	p	Am	AcPh	p	Am	AcPh	p	Am	AcPh	p	Am	AcPh	p	Am	AcPh	p	Am	AcPh	p	Am	AcPh	p	Am	AcPh		p	Am	AcPh
D-2-Hydroxyglutaric acid	Organic acids																																		0.0442926	-0.799	6.3313				1
2-Methylcitric acid	Organic acids										0.00747638	0.8469	22.2382							0.0391295	0.993	16.6168				0.0288389	1.2	16.8842	0.0124346	-1.0501	9.8505										4	0.009708	0.3294	17.1064
2-Phenylglycine	Amino acids																																								0
cis-Aconitic acid	Organic acids													0.0224275	-0.8828	5.9642																0.000188809	-1.0961	4.5923				0.0347456	0.9667	16.7686	3
ADP	Nucleotides and nucleosides	0.0199195	-1.2202	9.1211										0.047766	-1.2084	9.4641				0.03	-1.012	13.1909																			3
Citrulline	Amino acids										0.0194882	1.2229	19.4121																0.0277534	1.2501	17.4104										2	0.000362857	0.5398	18.092
L-Cystathionine	Peptides							0.0305668	-0.8602	6.4614																															1
Mannitol	Carbohydrates and derivatives																						0.0390698	0.9861	23.5503																1
D-Ribose 5-phosphate	Carbohydrates and derivatives	0.00714639	-1.3813	12.6791	0.0387361	1.1525	1.4236																			0.00944811	1.2605	15.6401													3
Fumaric acid	Organic acids							0.00250434	1.5195	17.8726										0.00244955	0.8784	2.3117													0.0148458	-1.045	4.358				3	0.0453697	0.3831	1.0013
Galactaric acid	Carbohydrates and derivatives	0.00955795	-1.4087	11.9334																0.045011	0.9567	21.0075													0.00904673	-0.9576	9.3149				3
Gluconic acid	Carbohydrates and derivatives				0.0311564	-0.8256	12.9743																			0.00813935	1.2066	3.3046										0.00419391	-1.2796	9.4229	3
D-Glucurono-6,3-lactone	Carbohydrates and derivatives	0.0315642	-0.899	10.7522																																					1
Glycerol	Carbohydrates and derivatives																																								0
D-Lactic acid	Organic acids																												0.0290913	1.0219	23.2394	0.0161103	-1.1796	6.7998				0.0234681	-0.9357	4.1253	3
L-Arginine	Amino acids										0.0029318	1.3297	20.7592	0.00406412	1.4301	20.1674																									2	0.0113259	0.5032	18.5699
L-Glutamic acid	Amino acids																																								0
L-Leucine	Amino acids																																					0.0119777	1.1779	20.4104	1	0.000560692	0.5166	19.112
L-Lysine	Amino acids	0.0370723	-1.3042	11.3242							0.0334864	1.1477	21.034							0.0380421	1.0091	17.5299										0.0495833	1.0288	0.6568							4	0.00269375	0.3825	19.5383
L-Methionine	Amino acids																																		0.0149444	1.0436	17.2481	0.0145821	1.1322	21.1606	2	0.0100392	0.2723	21.0388
L-Proline	Amino acids	0.0166435	1.2292	22.9146																																					1
L-Threonine	Amino acids																																								0	0.000368195	0.3215	21.5099
L-Valine	Amino acids							0.0443449	0.6956	22.0483				0.0181802	1.1927	20.9603																									2	0.0115804	0.4775	20.3946
Orotic acid	Organic acids																																								0
Oxoglutaric acid	Keto acids																																		0.0165495	-0.845	5.7201				1
Phthalic acid	Organic acids																0.0389695	-0.8949	6.6249										0.0161713	1.2766	20.9252										2
Sucrose-6-phosphate	Carbohydrates and derivatives																			0.0271424	1.1175	19.7431													0.0494084	-0.7907	11.1526				2	0.0252659	-0.2705	1.5881
Taurine	Amino acids																															0.047082	-1.0047	13.1061							1
4-Hydroxyproline	Amino acids																																								0
Uridine	Nucleotides and nucleosides	0.0403156	1.2894	0.5405																																					1
Phenylacetylglycine	Amino acids																																					0.0353375	1.0997	23.0479	1
3-Methylhistidine	Amino acids																									0.024011	-0.8934	4.2905										0.0484875	-0.6424	7.7798	2
4-Hydroxyphenylpyruvic acid	Keto acids	0.0175987	1.0636	22.0528	0.047023	1.1487	15.4337																						0.0184602	0.8757	22.9685										3	0.0492658	0.3365	19.4027
Acetyl-CoA	Coenzymes																0.032457	-1.0361	11.5169				0.044757	-1.0218	14.7322	0.0120814	-1.132	14.5137													3
Adenosine triphosphate	Nucleotides and nucleosides	0.00547344	-1.4406	11.1043				0.0220679	-1.3391	14.9705																0.00981168	1.273	15.7827				0.0412545	0.9731	0.7897							4
Alanylglycine	Peptides																																								0
Citric acid	Organic acids																						0.0291981	1.1845	0.2324							0.0204353	1.1977	2.2103	0.00478111	-1.1192	4.9131	0.00969019	1.1751	19.7445	4	0.0134563	0.3673	22.6888
D-Glucuronic acid	Organic acids																						0.0199013	1.0845	0.999										0.00357229	-1.1139	4.7272	0.0056559	1.2331	20.2078	3	0.0287086	0.3453	22.6874
L-Homoserine	Amino acids																																		0.0284845	1.0853	22.1245				1	0.0244268	0.2938	21.9383
L-Asparagine	Amino acids																																								0	0.0216678	0.327	17.998
L-Aspartic acid	Amino acids																																								0
L-Cystine	Amino acids	0.0113864	1.2693	21.3631	0.037926	1.175	2.7338																												0.0231221	0.8683	16.0983				3
L-Isoleucine	Amino acids																			0.0387774	0.8992	15.7137													0.0448544	1.0108	17.4939	0.0490992	0.9382	20.7452	3	0.0140163	0.5028	18.4309
L-Malic acid	Organic acids	0.00777804	0.9868	18.8203				0.000905866	1.4955	18.1027													0.0469823	1.1628	23.3986										0.0271777	0.9432	2.8099				4
L-Serine	Amino acids																									0.0462955	-1.2066	4.9383													1
L-Tyrosine	Amino acids																												0.038818	1.2199	19.6627				0.0130217	1.1369	17.5014	0.014875	0.8785	21.0099	3	0.00775916	0.5893	18.861
N-Alpha-acetyllysine	Amino acids										0.0342754	-1.1313	5.0407										0.0253108	1.0051	22.2234	0.0418049	-1.2246	4.3605													3
Ornithine	Amino acids																			0.013251	1.0966	17.4501	0.032885	1.0525	17.29																2	0.0307633	0.3026	18.5732
Orotidine	Nucleotides and nucleosides																0.0448036	-1.0327	9.5172																0.0215176	-0.7113	12.9845				2
Oxalic acid	Organic acids	0.0448236	-1.2513	12.2916																						0.0258729	1.1632	15.955													2
PS(14:0/14:0)	Lipids and fatty acids																																		0.0142536	-0.9726	9.3503				1
Succinic acid	Organic acids																																								0
Uridine diphosphate glucose	Nucleotides and nucleosides	0.0363155	-1.196	9.1572																																					1
Uracil	Pyrimadines, purines and derivatives																																								0
Uridine diphosphate-N-acetylglucosamine	Nucleotides and nucleosides	0.0167248	-1.3092	8.9922													0.0474305	-0.9695	7.2713																						2
Gamma-Aminobutyric acid	Biogenic amine																									0.00623998	1.2833	17.1273							0.0144646	-1.1028	5.5748				2
dCMP	Nucleotides and nucleosides																															0.0349603	-1.1036	13.392							1
dUMP	Nucleotides and nucleosides																									0.0148987	-1.206	15.128													1	0.0134125	0.425	17.0499
D-Fructose	Carbohydrates and derivatives	0.0427964	1.1872	22.053																			0.0286712	-1.058	14.641																2
dIMP	Nucleotides and nucleosides																																		0.047812	-0.7726	4.0019				1
D-Ribulose 5-phosphate	Carbohydrates and derivatives	0.00664329	-1.2821	12.3477																						0.0136049	-1.2409	15.5152													2
Sorbitol	Carbohydrates and derivatives																																								0
Glycyl-glycine	Peptides																																					0.0495479	1.0493	20.1612	1	0.0210829	0.3147	18.4389
Guanosine monophosphate	Nucleotides and nucleosides	0.0219342	-1.2534	11.9201																																					1
5-Hydroxylysine	Amino acids																0.0274388	-1.0243	13.871	0.0159188	1.0623	16.9166													0.037715	1.0508	17.8955				3	0.0222304	0.3397	17.5792
Inosinic acid	Nucleotides and nucleosides	0.0409538	-1.177	9.4629													0.0182006	-1.0243	13.1638																			0.0170638	-1.1702	11.1489	3	0.00913548	-0.3598	23.9019
Aminoadipic acid	Amino acids																									0.0167743	1.2733	16.1621													1
Maleic acid	Organic acids																																					0.0487744	1.0444	0.3376	1
Pyruvic acid	Keto acids																																								0
Ribitol	Carbohydrates and derivatives																																								0
S-Adenosylhomocysteine	Nucleotides and nucleosides																0.0111443	-1.1996	9.2724													0.0438308	1.0799	2.4281							2
[SP] Myriocin	Xenobiotics																																								0
Biotin	Coenzymes	0.0161815	1.4008	22.0336																						0.0188015	1.177	2.3835										0.00561099	-1.0979	8.5008	3
2'-Deoxyguanosine 5'-monophosphate	Nucleotides and nucleosides																									0.00102406	1.1615	0.607													1
Glucose 6-phosphate	Carbohydrates and derivatives	0.0344709	-1.3244	11.3686																						0.0477839	-1.1336	15.46				0.00367358	1.1676	2.8636				0.0478795	1.0577	20.4272	4	0.0123735	0.243	19.4294
Isocitric acid	Organic acids																						0.0113253	1.0534	1.3593							0.0208752	1.2032	2.3448	0.00858334	-1.0722	4.6489				3	0.00725158	0.3805	23.373
L-Kynurenine	Amino acids										0.00911947	1.0425	21.324																												1
Lipoamide	Coenzymes																									0.0238237	1.2034	3.1537													1
L-Phenylalanine	Amino acids																																					0.0151575	1.1555	18.1383	1	0.00154353	0.4665	16.8242
L-Tryptophan	Amino acids				0.0478582	1.121	16.9362				0.00593649	1.2812	18.4653							0.0424237	0.9749	16.3231													0.0147334	-0.8391	14.8696				4	0.0054848	0.5116	17.3922
Methylmalonic acid	Organic acids																																								0
Pantothenic acid	Vitamin																									0.0265075	-0.8143	6.8117	0.0380892	-1.2174	8.7159				0.00612595	-1.0266	8.7106				3	0.00119042	-0.5505	21.7185
Selenomethionine	Amino acids																																								0
Uridine diphosphategalactose	Nucleotides and nucleosides	0.0363155	-1.196	9.1572																																					1
Xanthine	Pyrimadines, purines and derivatives																0.0407776	-1.0374	9.0302																						1
D-Glucose	Carbohydrates and derivatives																									0.0129764	-1.2001	3.5869													1
Beta-Alanine	Amino acids																									0.0253164	0.8181	23.9328							0.0385601	-0.7847	4.2081	0.0257559	-1.1074	9.7558	3
Biopterin	Coenzymes							0.047518	1.24	16.5864																0.00903272	-1.2365	14.5338										0.0290378	1.0679	18.8745	3
Glutathione	Peptides																																								0
Myoinositol	Carbohydrates and derivatives																									0.0132773	-1.198	3.5802													1
Succinic acid semialdehyde	Lipids and fatty acids	0.0426275	0.8868	15.2276																												0.0311881	-1.0442	9.4225	0.0135778	-0.7958	5.8657				3
Adenosine monophosphate	Nucleotides and nucleosides	0.0284993	-1.2889	10.1515																						0.0311335	1.0967	18.948				0.00215514	1.2857	1.5064							3
Capric acid	Lipids and fatty acids	0.0071879	0.9315	22.5476	0.00623756	1.2585	15.3179																															0.00612078	-1.1314	4.2166	3
Caprylic acid	Lipids and fatty acids	0.0208056	0.6874	22.7544																0.0418438	-1.0395	8.8531																			2
Cysteic acid	Amino acids							0.0476104	1.0508	21.7011																															1	0.00598478	-0.1888	14.1264
Deoxyadenosine monophosphate	Nucleotides and nucleosides																																								0
Palmitic acid	Lipids and fatty acids																																								0
PE(16:0/12:0)	Lipids and fatty acids																			0.0292225	1.0184	2.1416																			1
Phosphoric acid	Xenobiotics				0.0466354	1.0939	18.3218																																		1

## Sheet: Table S2. Targeted linear
Metabolite	Metabolite classes	Participant A		Participant B		Participant C		Participant D		Participant E		Participant F		Participant G		Participant H		Participant I		Participant J		Participant K		Participant L		Participant M		Individual-level Sig in n=	Group-level
		p	slope	p	slope	p	slope	p	slope	p	slope	p	slope	p	slope	p	slope	p	slope	p	slope	p	slope	p	slope	p	slope		p	slope
D-2-Hydroxyglutaric acid	Organic acids																							0.0202863	0.0593			1
2-Methylcitric acid	Organic acids							0.00284042	0.0688							0.0341515	0.065											2	0.00819708	0.0211
2-Phenylglycine	Amino acids																											0
cis-Aconitic acid	Organic acids	0.0272017	-0.0664							0.0124561	-0.0639											0.00179283	-0.0388					3	0.0434725	-0.0159
ADP	Nucleotides and nucleosides																			0.0124183	0.0665							1
Citrulline	Amino acids																											0
L-Cystathionine	Peptides			0.0266853	0.0606	0.00868446	0.0742																					2
Mannitol	Carbohydrates and derivatives									0.0436106	0.0617																	1
D-Ribose 5-phosphate	Carbohydrates and derivatives																							0.00583886	0.0746			1
Fumaric acid	Organic acids					0.0422465	-0.0381							0.0131909	-0.0394													2
Galactaric acid	Carbohydrates and derivatives																							0.0254177	0.0446			1
Gluconic acid	Carbohydrates and derivatives																	0.0290268	0.0566									1
D-Glucurono-6,3-lactone	Carbohydrates and derivatives	0.0176678	-0.0627			0.0397336	-0.0663																					2
Glycerol	Carbohydrates and derivatives																							0.035785	0.0585			1
D-Lactic acid	Organic acids	0.0321414	-0.0538																			0.0467625	0.0532	0.0475311	0.0568			3
L-Arginine	Amino acids									0.0458962	0.0384																	1
L-Glutamic acid	Amino acids																					0.0475239	-0.0664	0.00301429	0.0713			2
L-Leucine	Amino acids																											0
L-Lysine	Amino acids																											0	0.0490056	-0.0114
L-Methionine	Amino acids																							0.0484375	-0.0469			1
L-Proline	Amino acids					0.0331643	0.0718													0.0162713	0.0672							2	0.0234414	0.0293
L-Threonine	Amino acids					0.0434063	0.0726	0.011366	-0.0736	0.0352358	0.0653																	3	0.0231589	0.00812
L-Valine	Amino acids					0.0183387	0.0655			0.0260328	0.059																	2
Orotic acid	Organic acids					0.0398368	0.0502																	0.00409336	0.0649			2
Oxoglutaric acid	Keto acids																							0.00591949	0.0649			1
Phthalic acid	Organic acids											0.0477204	0.0505											0.010198	-0.0597			2
Sucrose-6-phosphate	Carbohydrates and derivatives																											0
Taurine	Amino acids																											0
4-Hydroxyproline	Amino acids																											0
Uridine	Nucleotides and nucleosides																											0	0.0407173	-0.013
Phenylacetylglycine	Amino acids	0.0498845	-0.0626																									1
3-Methylhistidine	Amino acids					0.00212167	-0.0703			0.0354219	-0.0739							0.00802808	0.0825	0.00224865	-0.0687					0.00811525	-0.0696	5
4-Hydroxyphenylpyruvic acid	Keto acids	0.0254798	-0.0519																									1
Acetyl-CoA	Coenzymes							0.0134774	0.0767															0.0340504	0.064			2
Adenosine triphosphate	Nucleotides and nucleosides																											0
Alanylglycine	Peptides																											0
Citric acid	Organic acids																							0.0221709	0.0486			1
D-Glucuronic acid	Organic acids																							0.0134428	0.0517			1
L-Homoserine	Amino acids							0.0121213	-0.0792																			1
L-Asparagine	Amino acids																											0
L-Aspartic acid	Amino acids															0.017453	0.0829							0.0385006	0.0586			2
L-Cystine	Amino acids																							0.0131965	-0.0627			1
L-Isoleucine	Amino acids																											0
L-Malic acid	Organic acids	0.0125047	0.0471			0.0087143	-0.047																	0.0488156	0.0515			3
L-Serine	Amino acids																											0
L-Tyrosine	Amino acids																									0.0102268	-0.0634	1
N-Alpha-acetyllysine	Amino acids															0.0207497	-0.0701											1
Ornithine	Amino acids																	0.0356632	0.072									1	0.0255592	0.019
Orotidine	Nucleotides and nucleosides																							0.0181258	0.0476			1
Oxalic acid	Organic acids																											0
PS(14:0/14:0)	Lipids and fatty acids							0.0358683	0.0756																			1
Succinic acid	Organic acids							0.0355327	-0.0706									0.0275879	-0.0629									2
Uridine diphosphate glucose	Nucleotides and nucleosides																							0.0219619	0.0624			1
Uracil	Pyrimadines, purines and derivatives																							0.010041	0.0665			1
Uridine diphosphate-N-acetylglucosamine	Nucleotides and nucleosides															0.0463028	0.0778											1
Gamma-Aminobutyric acid	Biogenic amine																											0
dCMP	Nucleotides and nucleosides																											0
dUMP	Nucleotides and nucleosides																											0
D-Fructose	Carbohydrates and derivatives																							0.0113614	0.0704			1
dIMP	Nucleotides and nucleosides																							0.0176945	0.0637			1
D-Ribulose 5-phosphate	Carbohydrates and derivatives																							0.00706741	0.0733			1
Sorbitol	Carbohydrates and derivatives																											0
Glycyl-glycine	Peptides																											0
Guanosine monophosphate	Nucleotides and nucleosides																											0
5-Hydroxylysine	Amino acids																											0
Inosinic acid	Nucleotides and nucleosides					0.011147	0.0735																					1
Aminoadipic acid	Amino acids																											0
Maleic acid	Organic acids																											0
Pyruvic acid	Keto acids																	0.042667	-0.0637					0.0291716	0.0567			2
Ribitol	Carbohydrates and derivatives	0.0492323	-0.0697																					0.0379963	0.0626			2
S-Adenosylhomocysteine	Nucleotides and nucleosides																							0.0355756	0.0583			1
[SP] Myriocin	Xenobiotics	0.0220084	-0.0769																									1
Biotin	Coenzymes															0.0197911	-0.0849									0.044822	-0.0414	2
2'-Deoxyguanosine 5'-monophosphate	Nucleotides and nucleosides																											0
Glucose 6-phosphate	Carbohydrates and derivatives																							0.00903584	0.0693			1
Isocitric acid	Organic acids																							0.0291204	0.0496			1
L-Kynurenine	Amino acids							0.0214343	-0.0508																			1
Lipoamide	Coenzymes																							0.036126	0.0616			1
L-Phenylalanine	Amino acids																											0	0.0114525	0.019
L-Tryptophan	Amino acids																											0
Methylmalonic acid	Organic acids															0.038555	-0.0767	0.0179137	-0.0697									2
Pantothenic acid	Vitamin	0.0150231	-0.0767															0.0169166	-0.0619					0.0250216	0.0438			3	0.0394567	-0.0151
Selenomethionine	Amino acids																											0
Uridine diphosphategalactose	Nucleotides and nucleosides																							0.0219907	0.0623			1
Xanthine	Pyrimadines, purines and derivatives																											0
D-Glucose	Carbohydrates and derivatives															0.0219891	-0.0805							0.042255	0.0615			2
Beta-Alanine	Amino acids					0.0397979	0.0615											0.0187433	0.0689					0.0131761	0.0649			3
Biopterin	Coenzymes																											0
Glutathione	Peptides																											0
Myoinositol	Carbohydrates and derivatives															0.02194	-0.0802							0.0417114	0.0618			2
Succinic acid semialdehyde	Lipids and fatty acids	0.0167212	-0.072																					0.00267449	0.0686			2
Adenosine monophosphate	Nucleotides and nucleosides																											0
Capric acid	Lipids and fatty acids	0.0050119	-0.0592																									1
Caprylic acid	Lipids and fatty acids	0.00427313	-0.0678																									1
Cysteic acid	Amino acids													0.0207014	0.0634													1	0.0124337	0.0103
Deoxyadenosine monophosphate	Nucleotides and nucleosides																							0.0463237	0.0595			1
Palmitic acid	Lipids and fatty acids																											0
PE(16:0/12:0)	Lipids and fatty acids																											0
Phosphoric acid	Xenobiotics																							0.0407461	0.0619			1	0.0268995	0.0193

## Sheet: Table S3. Untargeted rhythmic
Metabolite #	Participant A			Participant B			Participant C			Participant D			Participant E			Participant F			Participant G			Participant H			Participant I			Participant J			Participant K			Participant L			Participant M			Individual-level Sig in n=	Group-level
	p	Am	AcPh	p	Am	AcPh	p	Am	AcPh	p	Am	AcPh	p	Am	AcPh	p	Am	AcPh	p	Am	AcPh	p	Am	AcPh	p	Am	AcPh	p	Am	AcPh	p	Am	AcPh	p	Am	AcPh	p	Am	AcPh		p	Am	AcPh
1																			0.0200652	-0.7244	12.1721				0.0270939	-0.6799	10.0039													2	0.00774896	-0.3761	2.8311
2																																								0
3	0.0348528	1.1238	21.2938																						0.0411058	0.8624	19.0465													2
4	0.0284086	-1.2596	8.3271																									0.00046776	0.7975	19.3508										2
5				0.0428992	1.0301	1.9558							0.0393205	-0.7459	13.0698																			0.0345631	-0.6442	11.085				3
6	0.00362737	-1.145	8.9114				0.0385114	1.1135	19.5722																															2
7																			0.0366986	-0.9259	10.7159				0.0109128	1.3027	21.9967													2	0.012715	0.3662	23.9626
8	0.0124813	-1.2593	6.1748	0.0417006	1.167	21.5454																			0.0363964	-1.1805	9.5967	0.0301851	-1.0367	5.9325							4.18697e-05	-1.2985	13.6753	5
9	0.0429384	1.1642	21.3355																						0.0412499	0.9053	19.177													2
10																												0.00469526	0.8143	0.0349										1
11																																								0
12	0.00160348	-1.414	7.2264																						0.0194185	-1.2387	9.4745													2
13																									0.0323419	1.1604	20.9535													1
14	0.0125728	1.208	20.3714	0.0130464	-1.0906	7.0947																			0.0334387	1.1603	22.1762													3
15	0.0336345	1.2269	19.9404	0.0382547	-1.0233	8.3963																0.0428236	-1.0274	11.1214	0.0154161	1.2436	21.2865										0.0131986	-1.175	4.2681	5
16	0.0392913	-1.2018	8.1751																						0.0317857	-1.1871	9.6468	0.00616256	-1.1187	4.9837							0.024747	-1.0454	12.7974	4
17	0.0372514	-1.4635	4.88																			0.0123584	1.1277	17.1666													0.0214337	1.1342	2.2585	3
18																			0.0482701	-0.8286	11.1727							0.000168915	-1.3611	4.1728										2	0.0058428	0.3949	1.3459
19																									0.0429779	-1.1532	9.3698	0.00371578	-1.1546	5.4756							0.0136641	-1.1352	12.8337	3
20	0.0459663	-1.0941	6.1173																																					1
21																						0.0245981	-1.0978	5.2321																1
22	0.0265738	-1.3711	6.4897																																					1
23				0.013762	-1.2912	9.5365																															0.0357322	-1.001	3.8843	2
24										0.0284419	-1.2407	6.1104	0.0272226	-0.8499	4.3105										0.0473238	-0.703	9.9135				0.0256671	0.8749	19.0388							4
25				0.00371914	-1.3839	9.4694																																		1
26	0.0359038	1.222	20.3672																0.0260119	-0.8764	10.3195	0.0488826	-0.9356	9.9311	0.0330878	1.1721	21.2046										0.00343212	1.2475	3.1446	5
27										0.0493119	1.008	22.8598													0.0137582	1.2907	22.0345													2	0.000483445	0.3706	21.6219
28				0.021087	-1.1365	7.149																			0.0300247	1.1954	21.7908													2
29				0.0275037	1.1756	23.3355													5.46472e-05	1.1782	23.2232										0.00206071	1.3859	23.7273	0.0446515	0.9612	1.2544				4	0.00181393	0.6676	17.5142
30	0.0455002	1.1113	22.1648							0.0475051	0.8924	22.0183													0.0179548	1.1867	21.4517													3	0.00331024	0.3667	21.2701
31																																								0
32										0.0429251	0.9755	22.9479													0.0251144	1.2321	22.0422													2	0.000389565	0.3361	21.7618
33																									0.0228277	1.2409	21.8213													1
34	0.0196721	1.2171	21.1505																																					1
35																												0.0401296	1.0472	23.8921										1
36										0.0282611	-1.1366	3.3707													0.00781065	-0.9753	4.6939													2
37																0.0358873	1.1578	3.1792							0.01151	1.3374	23.188										0.0411431	-0.8188	5.6221	3
38																																								0	0.0142617	-0.319	2.5073
39	0.0113226	-1.2701	9.3375																																					1
40				0.0337606	1.1636	0.2076																0.034273	-1.1208	5.7735	0.0309278	-1.0932	9.3154													3
41																																								0
42	0.0200524	1.2262	19.1015																						0.0333698	1.1719	21.2673							0.0444942	-0.9875	13.0166				3
43	0.00808307	-1.305	5.422																						0.0142906	-1.2633	9.5436													2
44							0.022302	1.1752	23.1778							0.0356667	-1.1663	15.346	0.0193096	0.8824	21.0664				0.0401428	1.118	20.4343													4	0.00927116	-0.4684	12.5746
45																									0.020547	-1.1012	8.95													1	0.0475957	0.245	22.7107
46							0.0339643	0.6861	17.1296																0.0128823	-1.1827	7.8543				0.00386073	1.1534	19.1841				0.00477623	1.0234	15.9969	4
47	0.0442157	-1.306	3.7729																						0.0337113	-1.1858	9.7659													2
48																									0.0158599	-1.3052	11.4539				0.0497223	1.0083	20.8973							2
49				0.0240735	0.9992	15.2051																						0.000601077	0.9505	22.8416										2
50				0.00415324	-1.3088	10.1529																			0.00769797	1.1886	20.9057													2
51				0.0378548	-0.9721	7.3049	0.00067739	-1.3233	10.2041	0.0276881	-1.1969	5.5147	0.0378299	-1.1537	6.6551	0.0299761	-1.14	4.706																			0.0276763	-0.9768	6.872	6	0.00910188	0.5713	23.7855
52																																		0.00319354	-1.2732	5.3629				1
53	0.00710313	-1.1024	7.2107				0.00408037	-1.197	9.4001				0.0110418	-1.1998	7.445																						0.0117626	-1.0863	6.2794	4	0.000127305	0.6306	23.1378
54	0.014138	1.2584	22.1629																																					1
55																									0.0460934	-1.0147	6.0027													1
56							0.0330121	-1.0943	5.7045																0.0478471	0.572	23.8462							0.00980916	-1.143	8.0799				3
57																			0.0395745	-0.4858	8.0807				0.0328596	-1.065	4.9195							0.00674796	-1.1579	8.1154				3	0.00999911	0.3766	23.0478
58	0.00939329	1.2665	21.96																						0.0260001	1.1828	20.9106													2
59																									0.0497173	1.1772	22.8406													1	0.0299603	0.2525	1.0298
60	0.0418692	1.2443	19.9989																						0.0215275	1.2432	21.9155													2	0.0141896	0.377	23.8693
61	0.0149916	1.1885	21.786																																					1
62																						0.0484766	1.1223	19.1653																1
63	0.0217965	1.2902	19.5321																						0.0122351	1.3026	22.5122							0.0498219	-0.9443	9.9356				3	0.0270823	0.3625	23.4684
64																									0.043607	-0.9271	6.6458													1
65																			0.0474448	-1.0056	8.3747							0.0355636	-1.0114	6.1512	0.0366454	1.2568	21.5937	0.0186895	-0.807	9.3314	0.0428081	-0.9009	7.9898	5
66	0.0179673	-1.3682	5.7755	0.00725131	1.0691	22.8775																0.0489162	0.895	1.0949							0.0314109	1.2335	21.8274							4
67																						0.0102122	0.9471	20.7982										0.00559344	-1.2212	4.2169				2
68																									0.0433144	-1.0383	7.6102													1
69				0.0410574	1.007	2.1843																			0.039674	0.8753	18.7459													2
70																						0.0035681	1.2998	17.7622																1
71	0.035395	-1.2417	8.3168																																					1
72	0.0274929	-1.3085	4.4672	0.0109391	1	22.8865										0.0167759	-1.0822	8.4861																						3
73	0.00161426	-1.5081	6.2272																			0.0466105	-0.7323	4.9555	0.0218719	-1.2321	10.2185													3
74																									0.0212791	1.1422	20.4961													1
75																									0.0264713	-1.125	8.7249	0.00759837	-0.9251	5.001										2	0.031558	0.4267	1.1929
76																																								0
77	0.002702	-1.5359	5.8018																						0.0161928	-1.2425	10.2655													2
78				0.00220121	0.9936	22.0464																			0.0112699	-1.2509	9.3645													2	0.0434096	-0.2975	13.0564
79	0.0199992	-1.3067	6.6399	0.0457657	1.1532	22.9754	0.0162045	-1.432	13.5684																0.00740268	-1.3545	10.9196							0.0405439	0.9268	21.968	0.0355064	1.0699	17.5985	6
80	0.0148122	-1.2595	6.6072																			0.0244995	1.0517	2.6961																2	0.0247419	0.4418	20.4217
81																												0.0408835	-0.9927	6.7624	0.0201571	1.1811	23.1315							2
82							0.0367847	-0.9694	3.0916																															1
83	0.0161016	-1.1026	6.1291													0.0376108	-1.1148	5.7713							0.0188665	-1.1929	10.3393													3	0.00885865	0.4563	20.6428
84																																								0	0.0448156	0.3004	21.2596
85	0.000517568	-1.475	6.59																						0.0414485	-1.1474	9.1424							0.0144334	0.8168	2.7289				3	0.00487234	0.3647	21.1479
86	0.00898593	1.2278	22.3878	0.0476009	-1.145	8.9337																			0.00698853	1.2929	21.7255													3	0.0238912	0.2886	23.4447
87				0.0409491	-1.0922	8.6116																			0.0065025	1.3295	22.5355										0.0303084	1.0931	2.4392	3	0.0176916	0.3	23.0007
88				0.0182784	-1.1666	10.7635																			0.00671688	1.052	20.9257													2
89																																								0
90																															0.0454676	0.9009	21.0614							1
91																									0.0313109	-1.2335	10.4913													1
92																									0.0146854	-1.201	9.2631													1
93																									0.013024	-1.2404	10.915													1
94																																								0
95	0.0165564	-1.345	7.2593				0.0331702	-0.839	13.1842																															2
96	0.0265857	-1.4429	5.2995																0.0302583	-0.6297	8.4074																			2
97																						0.0390702	1.0429	19.677																1
98																																								0
99	0.00106925	-0.7599	9.7446																						0.0235414	-1.129	8.9991							0.0333933	0.9891	22.9795				3
100				0.0344829	-1.0197	9.7596	0.0101857	-1.4832	11.4901																															2	0.0049747	-0.2577	3.2848
101																						0.00283936	0.8781	17.0687																1
102	0.0302352	-1.3033	7.1531	0.0445434	1.1285	0.2654	0.0170409	1.1158	17.0731													0.0334971	1.0262	20.1278																4
103																												0.0322617	1.0148	19.0541										1
104				0.029809	1.1929	23.6675																																		1
105							0.0277707	1.0152	15.3805																															1
106																																								0	0.00911729	0.4505	0.3134
107																									0.0224991	-0.9755	9.2371	0.0193334	-0.8421	7.4252										2	0.0137013	-0.307	2.2929
108	0.0266379	-1.2233	10.04																									0.00582827	1.031	22.6157										2
109	0.0427239	1.1044	21.7627																																					1
110																			0.0196336	-0.6351	9.8778																			1
111				0.026126	1.1268	0.8103																			0.0208838	1.214	21.5345													2
112										0.0164122	-0.684	8.729																						0.0445742	-1.0382	4.6812				2
113	0.00336317	-1.3664	5.9604																						0.0432017	-1.1547	9.4337										0.0019328	-1.2498	15.0587	3
114							0.0396912	-1.0595	8.2994																0.0097011	-1.0691	10.4182													2	0.0124394	-0.3319	2.8682
115	0.0402043	1.1729	22.2691																			0.0400349	-1.1144	14.2164	0.0406378	0.9115	17.8664							0.0120465	1.172	16.3692				4
116																												0.000915574	1.0197	22.8861				0.0176519	1.0195	18.8576				2
117				0.0189489	1.0442	22.4248																																		1
118																									0.0481114	1.1501	21.801													1
119	0.00165769	-1.3873	5.8536																						0.035231	-1.1954	9.7886										0.00348207	1.1343	15.2634	3
120	0.0372658	-1.2786	6.3956																						0.0275292	-1.1966	9.5017							0.00901286	1.167	1.171				3
121	0.00330059	-1.2752	7.1515																			0.045744	0.9117	0.3106										0.00471118	1.0833	0.9696				3	0.00859743	0.4479	18.979
122	0.00415453	-1.4328	6.8164																												0.0494834	1.1044	22.1115	0.0105186	1.0576	0.4225				3	0.0400095	0.3278	18.6021
123																																								0
124																			0.000576183	1.2317	0.3232	0.0249066	1.0002	23.5616										0.034555	1.035	1.3998				3	0.0166742	0.3363	18.5096
125																						0.00285856	1.1693	21.5894							0.0413094	1.2454	21.9403	0.0109469	1.1217	0.106				3	0.00148375	0.731	17.0633
126	0.000118118	-1.3712	6.8589																0.00767755	1.1051	23.2475	0.0251445	1.0265	1.0894	0.0433957	-1.0602	9.3817							0.00401467	1.089	1.717				5	0.0245878	0.4077	18.933
127	0.0103044	-1.4754	6.0893																0.0434556	0.9877	23.5248													0.00498656	1.1309	1.0537				3	0.048905	0.3809	18.5072
128																			0.0393768	0.9987	19.8805				0.0329798	-1.1604	9.0251													2
129	0.0106468	-1.3078	8.4446																																					1
130																																								0
131	0.0473087	-1.3818	5.812																									0.0331158	-1.0566	8.1964							0.0449487	-0.9221	8.0955	3	0.023984	0.3362	0.0612
132																			5.33635e-05	1.2617	23.9771	0.00398244	1.026	23.1499										0.0499448	0.9776	1.0112				3	0.00621277	0.3886	18.4832
133																												0.0112829	-0.9133	4.8201										1	0.0403447	0.3868	1.4919
134	0.035352	-0.6915	6.9491																																					1
135																																								0
136																						0.0229691	-1.1447	6.9163																1
137				0.0420834	-1.0324	8.7401				0.0435538	-1.0754	3.3724				0.0497466	1.1088	2.9875							0.00761681	1.3103	21.7323													4	0.0172736	0.3299	22.2956
138																												0.0282913	-0.8778	4.6228										1	0.0277603	0.4455	0.533
139																																								0
140																0.0461189	-1.1387	4.0275																						1
141	0.0261694	-1.2198	9.1154																																					1	0.0125654	-0.2405	10.4827
142																																								0
143													0.00945726	1.245	18.8832				0.0053919	1.1848	20.5157	0.00549676	0.9738	18.1624																3
144							0.00690296	-0.4098	5.3642	0.0264511	0.497	22.4078																						0.0253108	1.1061	15.3595				3
145																																								0
146																			0.016414	-0.9194	12.2085				0.0107448	1.3217	22.7621													2	0.038726	0.2242	23.5422
147	0.0213245	-1.238	9.0975																																					1	0.0227657	-0.2342	10.9845
148							0.0472177	-0.639	2.3883																															1
149													0.00430638	1.2691	18.5062				0.0313372	1.0171	20.3857	0.00498193	0.9311	18.164	0.0431991	0.9186	22.9551													4
150																			0.0117605	-1.0415	9.3797													0.0343672	-0.9302	10.8524	0.0151771	1.1744	2.9018	3	0.000792692	0.3804	22.0519
151							0.0482572	-1.2986	13.5855																															1
152				0.010576	-1.2447	12.8202																																		1
153																																								0
154																																								0
155				0.0262318	0.9493	20.7524																																		1
156				0.041411	-1.0764	13.077																																		1
157																									0.0192164	1.1763	21.2322													1
158																																					0.0167887	0.8878	15.4425	1
159	0.0325339	-1.2167	9.1358																						0.0212447	-1.2355	9.6316													2
160																																								0
161																						0.0219719	1.23	17.0669																1
162				0.0367669	-1.0683	4.3815													0.014565	-1.0745	11.0265							0.0232696	-1.1743	3.9896										3	0.0278809	0.4036	0.5125
163																			0.0428523	-0.9996	9.028																			1
164																0.0463385	-1.0614	7.2462							0.0194724	1.2632	22.1199										0.0208639	1.1126	1.2579	3
165	0.0426006	1.1687	18.8876																						0.0238194	1.1782	20.8091							0.0365308	-1.0169	13.9691				3
166	0.00369232	-1.1289	6.5659																																					1
167										0.0341183	1.1003	2.8671													0.00198873	-1.0644	6.672													2
168	0.00641255	-1.0015	6.426																			0.0176529	1.1572	20.4155																2
169																																								0	0.0167021	-0.2762	4.0142
170																																								0
171																																								0
172													0.0203631	0.7129	20.8407										0.043564	0.8626	0.3399													2
173																																								0
174																			0.000385057	1.2373	0.5043													0.0352288	0.7046	1.6649				2	0.0359595	0.3774	19.1629
175																																								0
176																																								0
177	0.0342344	-1.4084	3.6767				0.00822501	-1.3496	10.9775													0.0114276	0.9495	19.8656										0.0473384	0.9553	22.5941				4
178																																		0.0171113	0.9141	23.4317				1
179																																								0	0.0219921	0.2925	17.7754
180																																								0
181	0.0204005	-1.2686	8.571																																					1	0.0131331	-0.2738	9.9875
182	0.0236816	-1.189	6.9335	0.0198521	-0.9822	14.0452																			0.00766727	-1.2504	8.7067													3
183																			0.00248037	1.2078	0.609													0.0271712	0.6296	2.286				2	0.0274236	0.3482	19.0326
184																																		0.0412713	0.8913	23.3894				1
185	0.0187413	1.1658	21.7612																																					1
186																									0.0336122	-1.1455	8.6232													1	0.0141642	0.4025	0.7327
187																						0.0382731	-0.9202	7.8243	0.0287814	-1.0757	7.143				0.0403086	1.0612	22.8182							3	0.021053	0.2572	21.988
188										0.0244703	1.1135	22.1621																												1
189	0.00240768	-1.3835	7.7556																															0.00450161	1.0723	0.5275				2	0.0442675	0.2568	21.5327
190				0.0240217	1.1251	17.0701				0.0435049	1.188	16.3235				0.0287295	-1.0351	6.6636				0.0384703	-1.1779	6.5146										0.0272628	0.7839	23.1805				5
191																0.0374788	1.1589	3.3453							0.0396793	1.1667	21.6065										0.0266236	1.084	3.0228	3
192																			0.0166653	1.0539	0.1393	0.0409942	0.9849	23.0181													0.0223941	-1.0102	13.3566	3
193																						0.0112178	0.9743	15.6458	0.0375813	1.1649	22.7754													2
194																			0.0493677	0.9786	23.7708																			1
195	0.0302648	-0.8399	7.0568	0.036534	1.1256	23.7841																0.00422151	0.973	20.1903										0.00254175	0.99	23.2692				4	0.0221997	0.2833	15.5216
196																									0.00974835	1.2653	22.9377													1	0.045381	0.2098	21.4844
197	0.00919755	-1.2086	8.3554																																					1
198																																								0
199																									0.0237608	1.2763	22.9933										0.0450313	1.056	2.8802	2	0.0368487	0.2553	21.7753
200				0.0230993	-1.2507	10.3475																												0.0346873	-1.0063	12.5898	0.0339682	0.9763	0.8831	3
201										0.0305817	0.6761	2.1135																			0.0168732	-0.8856	8.4313				0.0435369	0.8823	1.7916	3
202																						0.0259954	1.0267	21.7925	0.0260232	-0.7164	9.0097													2
203	0.0423554	-1.0921	10.8701																																					1
204				0.0429516	1.1433	22.3229																			0.0356436	-0.9356	10.0805										0.0271215	0.8225	15.3022	3
205																																								0
206																																								0
207																						0.0360014	-1.1343	6.1103													0.00576804	-1.165	5.4007	2	0.00965186	0.3326	22.7863
208	0.0425388	-1.0783	6.9318																						0.0196899	-1.0922	6.9046							0.00810101	-1.0594	6.9402				3	0.00428522	0.3907	22.4894
209																						0.014808	1.1487	16.4028	0.0328774	-1.0914	7.3569							0.000107094	-1.2469	7.1114				3	0.0221003	0.3491	0.0152
210	0.0205808	0.9969	0.4054																						0.0497351	-1.0734	8.2319													2
211	0.0237621	-1.3994	6.3196																									0.000976205	-1.1975	4.0652										2	0.0129874	0.3211	22.0346
212	0.0323467	-1.3851	5.7592																																					1
213	0.042972	1.265	19.4889																			0.0397112	-1.0816	6.0527	0.0155728	1.2124	20.6184							0.0465663	-0.585	6.3916				4
214	0.00494812	-1.2662	7.8161																															0.019946	1.0059	22.5402				2
215										0.0147411	1.245	2.1936													0.0131358	1.2652	21.4558										0.00661239	-1.2374	3.7115	3
216																																								0
217																																								0
218													0.00245364	-1.3478	7.2878										0.0377084	-1.1641	10.5931				0.0013049	-0.8613	5.8447							3
219																																								0
220																																					0.0284296	-1.0428	8.8057	1
221	0.0392298	1.1574	19.0913																						0.0189884	1.1936	20.6768							0.0435178	-0.9968	13.0583				3
222																			0.00246817	1.204	0.7622	0.033467	1.0333	23.0328													0.027964	-1.055	13.955	3
223	0.0201977	1.2782	20.3766																						0.0285084	1.2332	22.1767										0.00171334	1.2633	1.9075	3
224	0.0302935	1.4395	17.5236																																					1
225																															0.0210362	1.2722	22.2911				0.0029693	1.2796	15.9602	2
226	0.0327037	-1.3138	6.968																						0.0191672	-1.154	8.5301				0.0494041	1.0802	19.4437							3
227	0.0159336	1.368	1.3126	0.0423315	1.1077	23.8245																												0.0271257	1.02	23.8828				3
228																									0.0205623	1.2433	21.7536										0.0236562	1.0542	2.3576	2
229							0.000351074	-1.44	9.5181													0.033597	-1.0078	10.5961																2
230																												0.00327323	1.1564	23.2647										1
231																																					0.0245503	-1.0863	7.88	1
232	0.0391727	-1.4176	5.6012																			0.0404845	0.9988	17.6991													0.0317618	1.0738	0.7762	3
233										0.0169402	1.1017	19.0921																			0.0489116	-1.0764	7.3633							2	0.0303875	0.3071	23.0843
234							0.00686026	-1.4019	9.9372																															1
235																			0.0216798	1.176	2.3958																			1
236																0.0441916	1.1436	15.6819	0.00474432	1.0842	20.6704																			2	0.0250773	-0.4627	12.3299
237	0.00108806	-1.3538	8.4236																						0.0387297	-1.1664	9.6201													2	0.0448413	-0.2439	9.4164
238	0.0331005	-1.2532	6.9498																																					1
239	0.0135284	-1.3724	7.2017																						0.0259924	-1.0665	10.0881							0.0246326	1.0437	23.789				3
240	0.00172323	-1.3559	8.2252																																					1
241	0.0005026	-1.5731	5.526																0.0131997	1.0112	22.552	0.0364386	1.0148	23.3796	0.0410737	-1.1578	10.149							0.00456759	1.1835	23.7383				5	0.0096846	0.4848	16.9439
242																																					0.0176894	1.118	17.1593	1
243																																								0
244	0.0119329	-1.3634	7.3902																			0.0209152	0.9703	22.7532	0.0165343	-1.1364	7.9627							0.0286515	0.9978	23.9891				4
245	0.00828662	-1.3135	8.5213																			0.0439053	0.5841	18.5949																2
246																						0.0102555	0.7941	21.3628	0.0155422	1.2971	23.8482													2	0.00764107	0.4262	17.236
247	0.0331166	1.074	21.2252																																					1
248										0.0236855	1.1945	0.7948							0.0160671	1.1083	1.1302				0.0137293	1.2726	21.857													3	0.0250819	0.3143	17.2487
249																									0.0239179	-1.1617	8.862													1
250										0.0184424	1.2764	16.4082																									0.0130974	1.2011	16.728	2
251	0.00544301	-1.3525	7.9798																																					1
252	0.00433572	-1.3604	7.2688	0.00501356	0.9835	21.0111																			0.0050714	-1.2328	9.3258													3
253	0.000817444	-1.4238	6.1818																0.0324573	1.0087	22.6138	0.0431797	0.8761	0.2318	0.0439046	-1.1339	10.4483							0.00891374	1.1316	22.7513				5	0.0103979	0.4388	17.0163
254																																								0
255				0.012481	1.207	23.3452																																		1
256																																								0
257	0.00140246	-1.3701	7.8003																						0.0459154	-1.0159	9.1584													2
258																									0.026569	1.0049	22.4959													1
259																															0.0486437	1.2128	0.8354				0.0049201	-1.2427	14.3556	2
260	0.00304294	-1.3725	6.8582							0.0366176	-1.0408	14.6305																												2
261																0.0213624	-1.1986	5.8148							0.0328764	-0.8283	9.9828										0.0464473	0.6241	16.104	3	0.0499141	0.2553	17.9866
262	0.0426914	1.2256	23.7151																			0.00188853	0.6725	15.7674	0.0283572	1.0349	21.8883													3
263																																								0
264																																								0	0.0166728	0.2714	22.5609
265																																								0
266	0.0151739	-1.3527	7.2094																																					1
267																																								0
268							0.00287456	1.2225	21.1291																															1
269				0.0324491	-1.0872	9.9159																0.0467589	1.1344	2.8761	0.0046212	1.1714	21.715							0.0418487	-0.951	6.7123				4	0.00406837	0.451	20.2666
270				0.0197065	0.9304	20.7749																																		1
271							0.0134138	-1.1567	13.1166																															1
272	0.00229401	-1.3298	6.2048	0.00317992	1.3267	22.6506																															0.0071553	-1.1584	12.4905	3
273	0.0441876	1.0383	20.2872																						0.0461231	-0.9398	4.7018													2
274	0.0227513	1.2126	19.1182																						0.0301736	1.1479	20.9146							0.020344	-1.0849	13.1907				3
275																																								0
276				0.0432513	-1.1395	11.0551				0.0442483	1.1428	1.8499													0.00890081	1.2364	21.446										0.0354873	-1.0847	3.7707	4
277																												0.0067782	-1.2027	4.6696							0.019363	-1.104	3.7419	2	0.0143944	0.3874	23.9417
278	0.0332166	1.2364	19.7192	0.0365955	-0.9662	6.6964													0.0442646	-0.7737	10.441				0.0435459	1.1357	21.0263										0.0395945	1.0428	1.3477	5
279										0.0133822	-1.3013	6.4967										0.0136377	1.2307	19.2557	0.0156915	-0.8832	9.6539				0.018511	0.9771	19.8642							4
280													0.0291532	-0.9742	14.0162										0.02578	-1.1045	9.8557	0.0362281	-0.8699	7.6755										3	0.0359878	-0.2666	2.6237
281																						0.0282968	-1.2097	5.7067				0.0123659	-1.1172	8.0765										2
282																			0.0293863	-0.5984	9.7817										0.0154841	-1.0031	9.0772							2
283							0.0399992	1.1298	20.1215										0.014573	-0.7307	9.6111																			2
284	0.038029	0.8694	21.015							0.039295	-1.2064	5.5902										0.00165305	1.2716	1.0359																3
285																																								0
286	0.0165212	-1.3043	8.0581																0.00895046	1.1283	23.4045													0.00743292	1.016	2.0575				3	0.0232972	0.3813	19.9667
287										0.00742735	-1.3374	6.5548	0.0380503	-0.8093	3.8595							0.0392346	0.9867	19.4496	0.0199699	-0.8329	9.7516				0.0361234	0.8883	19.3724							5
288							0.0148204	-0.9383	7.8567				0.0336309	-0.9471	13.435										0.00943203	-1.0531	9.5787													3	0.0148585	-0.2905	2.8506
289	0.0441128	-1.2379	6.8202																						0.0406288	-1.0609	9.0014	0.0136747	-1.0739	5.8313										3
290																						0.0385932	1.1076	2.439	0.0101257	-1.2408	9.1181				0.0335667	1.2357	21.0914							3
291													0.0482174	-1.2378	4.107				0.0273073	1.0355	23.8084	0.0225214	1.0583	23.57				0.0269835	1.0229	23.9951	0.0258572	1.2675	22.013	0.0135429	1.1154	0.298				6	0.00291444	0.65	17.3218
292	0.0424817	1.1659	20.28	0.0356775	-1.0739	7.988																			0.0139477	1.2688	21.6563													3	0.0236342	0.2622	22.9067
293																																					0.0012879	1.3003	2.7176	1	0.018772	0.3627	21.4882
294										0.00892373	-1.3163	6.9562	0.0490102	-0.8136	3.8604										0.0128485	-0.871	9.589													3
295																						0.00393923	-1.189	9.4089																1	0.00237804	-0.379	2.9551
296																																								0
297	0.0421468	-1.364	5.8304																												0.0479287	1.0995	23.9841	0.0353235	-0.9831	10.6888				3
298	0.00694648	-1.1726	7.6765	0.0319255	1.1018	23.4051																									0.0121979	1.3062	22.5267				0.0170834	1.1709	15.8918	4
299	0.00942597	1.4985	16.9319																						0.00784939	1.2825	22.0243													2
300																																		0.00893427	-0.9753	9.5652				1
301																0.0315305	0.9878	23.0947							0.0259202	1.2418	22.9454													2	0.0144029	0.5282	18.2191
302																			0.0032308	1.184	23.6308										0.0287118	1.2288	1.0523	0.0315278	1.007	1.1147				3	0.00929959	0.5624	17.3795
303																												0.0435968	-1.0833	4.0066										1	0.0015279	0.4901	21.3728
304																									0.0109216	1.1964	19.8808													1
305																									0.0314796	-1.0467	7.1086							0.0274675	1.0714	2.1219				2
306	0.0473679	-1.172	8.455																															0.0288048	0.9147	22.4248				2
307																									0.0102463	-1.037	6.3443													1
308				0.00303464	-1.3888	8.8107																0.0298752	-1.0015	13.9501													0.0275143	0.9947	1.6535	3
309																									0.0244841	-1.1122	8.6782										0.0387697	1.0891	16.9733	2
310																0.0251576	-1.2063	3.7882																						1
311	0.0384358	-1.4108	4.8938													0.0414291	-1.0846	5.1964																						2	0.0205251	0.3652	20.2677
312	0.00480369	-1.4905	5.5088	0.0442438	1.1103	23.1196																																		2
313				0.0171423	-1.2033	7.7429													0.0403075	-0.8901	8.8517							0.0197994	0.7706	19.0041										3	0.0349184	0.3007	19.0403
314	0.00469708	-1.3699	7.5509																						0.00523205	-1.356	10.6766													2
315																																								0
316																																								0
317																									0.0166244	-1.0316	8.4343							0.0126817	0.7644	21.1933	0.00736696	1.0949	15.8033	3	0.0496428	-0.2948	12.0749
318																												0.00523097	-1.2073	4.9713										1	0.0264114	0.3926	0.2288
319	0.0180957	-1.2901	7.8071																			0.034596	1.0538	22.7437										0.00889867	0.9613	22.6957				3	0.0315203	0.2756	17.4413
320																																								0	0.0261841	0.3413	20.5883
321	0.0273349	-1.1113	6.1823																			0.0186577	0.8351	22.961	0.0190688	-0.7126	6.2655	0.0235592	-1.1105	2.862				0.00537783	1.0036	1.2682				5
322	0.0195288	-1.462	5.8237																																					1
323	0.00191557	-1.4354	6.7649	0.00908345	1.2974	23.3672																0.0269643	1.2034	2.4113	0.0168051	-1.2717	9.9425	0.0441563	-1.1971	2.5682				0.00259566	1.1182	0.4767				6	0.0146531	0.5376	19.253
324																																								0
325	0.00374411	-1.3211	8.7242							0.0467311	-1.0241	11.7364																												2	0.0288156	-0.2877	6.6961
326				0.0353521	1.1732	23.3961																																		1
327	0.00961173	-1.3916	7.1661	0.00125714	1.3371	22.6157																			0.00418528	-1.3305	9.8111	0.01242	-1.2555	2.3809				0.00427132	1.0238	23.9238				5	0.0163246	0.5117	19.7376
328																									0.0426798	1.0968	20.1541										0.0357762	1.051	0.2495	2
329													0.0305539	1.2174	18.881																			0.0294611	-1.0165	7.4253	0.00345763	1.2567	16.997	3
330	0.00671388	-1.3014	7.3761																			0.0142741	1.1371	23.9661	0.0278354	-0.983	9.6369													3
331				0.0331588	1.1754	23.6258																																		1
332	0.00435539	-1.3162	8.7742																																					1	0.0423954	-0.3112	7.3168
333	0.0146908	-1.3628	7.2991																						0.00464149	-1.2956	9.1915										0.0103234	-1.1226	15.1584	3
334																																								0
335																0.0457047	0.9649	20.3426	0.0387594	1.0959	1.929				0.000686398	1.3965	23.4346	0.0371235	1.2079	14.8578										4
336													0.019391	1.1894	20.1384							0.000736282	1.1005	18.3965	0.0239939	1.2663	22.641										0.0248113	1.0886	1.4906	4
337																																								0
338																												0.0342789	-1.0611	4.3684							0.0190453	-1.1367	9.0034	2
339										0.012609	-0.8934	7.9263										0.0109237	-0.8276	6.9911																2
340										0.0361855	-0.8977	11.6159																												1
341										0.0313369	1.1602	2.3982													0.0107863	1.2681	21.4811										0.00513416	-1.2591	4.058	3
342	0.00953563	-1.2521	6.6952				0.00318974	-1.264	10.0703				0.017625	-1.1732	7.2566																						0.0223418	-1.0224	6.9619	4	0.00110515	0.5613	23.3145
343	0.0117006	-1.351	7.6124																			0.0446942	1.0588	0.1996	0.0121692	-1.2337	9.4424										0.0176981	1.0916	16.2552	4
344																												0.0315402	-1.0044	4.9979							0.0183118	-1.1419	8.8743	2
345																									0.021216	1.2198	21.2393													1
346																						0.0315841	-1.0737	14.4479	0.0267404	1.121	20.0308													2
347													0.0380619	1.151	17.9819																									1
348				0.0076415	-1.3265	8.4858				0.034514	-1.023	4.9201																						0.0215897	-0.9643	5.026				3	0.0298233	0.4475	22.2585
349																									0.000264992	1.0363	23.0501							0.0341635	-0.9985	5.8648				2	0.0205152	0.3532	21.4831
350	0.0103699	-1.2226	6.7754				0.00421459	-1.2582	10.3085				0.0176178	-1.1833	7.1911																						0.0277057	-0.9937	6.891	4	0.00122537	0.5592	23.416
351																												0.0114163	-1.1602	4.1892							0.0359673	-1.0485	9.0988	2
352	0.0437224	-1.1648	8.455																			0.0375051	1.024	22.6198	0.0110612	-1.1726	8.5094													3
353	0.00970894	1.3023	19.7608	0.00649819	1.2367	21.5366																0.0332416	-1.013	10.9902	0.0499397	1.0187	17.879										0.0116356	-1.0271	4.455	5	0.0282703	-0.2302	9.7906
354																									0.00660617	-1.289	9.5519													1
355	0.0480594	1.3572	2.0656				0.0139242	-1.1727	5.876																									0.0115909	-1.1419	7.7294				3
356	0.0114655	-1.2342	6.65				0.00422829	-1.2356	10.219				0.0169751	-1.1855	7.1082	0.0461111	-1.0574	6.1324																			0.0329143	-0.9843	6.8617	5	0.000746023	0.5803	23.4283
357	0.036089	-0.9536	5.2636	0.0431355	1.1264	0.502																0.0245197	1.092	22.3964	0.0242918	-1.1316	7.6066							0.0327729	0.9978	23.1766				5
358	0.0476955	-1.1914	8.3888																						0.0171424	-1.2257	9.7158													2
359							0.0238983	1.1555	17.2115																												0.0314	-1.0858	9.0086	2
360	0.0318777	1.4159	2.0183				0.0200656	-1.1353	6.1122																									0.00979376	-1.1537	7.6069				3
361	0.00735867	-1.2521	6.4982				0.00218707	-1.3814	10.2928				0.0498457	-1.0856	7.2707																						0.0299274	-1.0044	6.7453	4	0.00143756	0.5508	23.488
362																			0.035464	-1.0427	8.4712							0.0393415	-1.0002	6.2419	0.0151169	1.3083	21.6047	0.0285003	-0.786	9.6023	0.0235775	-1.0156	7.4551	5
363	0.0261226	1.1978	19.3077																						0.0305624	1.1258	20.5686							0.0323501	-1.0502	13.8124				3
364	0.0220042	-1.3142	6.3687																			0.0248831	1.2126	2.4344																2
365	0.0323898	1.2273	20.8899																						0.0126156	1.3046	22.2321													2	0.0124849	0.4063	23.7636
366	0.026856	-1.2025	9.8066																									0.00172363	1.129	22.564				0.0374466	0.8387	19.0331				3
367																																		0.0433166	1.0253	17.2863				1
368																																								0
369													0.0423164	1.1944	18.9914																0.0145118	-0.9671	9.279							2
370	0.0285831	1.1951	20.1907	0.0100267	-1.0309	9.1614																			0.0138453	1.2365	21.8178													3
371																									0.014052	1.1957	20.5534							0.0227408	-1.092	13.6357				2
372	0.0352244	-1.2167	7.8038																																					1
373																									0.00581858	1.3373	21.9915													1	0.0125109	0.4124	23.7781
374	0.0286627	-1.1982	9.5915																0.0140681	-1.2355	3.8133							0.00298023	0.9502	21.919				0.02603	0.8591	18.8525				4
375	0.0344706	1.163	21.9924	0.0327809	-0.8605	5.6233																												0.0351436	1.0621	17.5143				3
376				0.0381416	-0.8409	8.2581																			0.0301635	1.1225	20.631							0.0413613	-1.0065	13.3689				3	0.0134047	0.2757	0.9074
377	0.00926894	1.3108	20.265																						0.0163958	1.2932	22.5619													2	0.0101794	0.421	23.7677
378	0.0112651	1.23	22.1714							0.0488112	1.0993	21.7129																												2
379	0.0028824	-1.4161	5.9551																			0.0396473	0.9411	23.5488																2
380				0.0387358	-0.9879	12.9793	0.0472903	0.8857	16.9858																			0.041382	0.9343	20.1763										3
381	0.00503385	1.5822	3.0121																						0.0217117	1.1871	21.7131													2	0.00445612	0.6349	18.2484
382																			0.00384549	1.1751	23.5793													0.0120389	1.1198	1.0535				2	0.00702621	0.5865	17.0865
383	0.00275316	-1.4707	6.4419	0.0328532	0.9979	21.3563	0.0464392	-1.2767	13.9868													0.0416443	1.0525	23.6031	0.00383679	-1.2436	9.0825										0.00432946	1.2057	16.8556	6	0.0486033	-0.2695	12.7158
384				0.000593302	1.0818	23.9827																			0.028674	-1.1177	7.6379							0.0257906	0.8697	0.9074				3
385	0.0189213	-1.3621	6.8641																																					1
386	0.0253286	-1.3414	6.7227																			0.0452655	-0.9822	12.5177																2
387	0.00531372	1.4567	1.5425																						0.00126777	1.1558	21.149													2	0.00853657	0.5431	18.1417
388	0.0016111	-1.5045	6.1873	0.0461318	0.9702	21.2073																0.0178254	1.1338	23.8574	0.00414164	-1.2543	8.8573										0.0251722	1.0754	17.4471	5	0.0290341	-0.2838	13.0972
389	0.0107123	-1.3276	6.9153	0.0247954	-0.899	14.5082																			0.00244764	-1.3172	9.0432										0.01763	1.1476	15.3834	4
390	0.000381574	1.5554	2.458																						0.0254247	1.2157	21.5131													2	0.00445301	0.5892	18.5192
391																																					0.00968859	1.1637	16.6619	1
392	0.0316032	-1.3444	6.6722				0.00933046	-1.4778	13.1691													0.0315913	1.0633	0.0185	0.0130746	-1.2629	10.1695										0.00428237	-1.0846	14.6271	5
393	0.0233973	-1.285	7.3434																						0.00258578	-1.3001	8.7257													2
394	0.0194858	-1.3628	6.7833	0.0429048	0.8756	20.285																																		2
395	0.0219878	-1.3395	7.0583																															0.00590167	1.2186	18.4177				2
396	0.0335612	1.2569	19.9454																			0.010424	-0.6433	11.5309													0.00615034	-1.2378	3.2865	3
397																																					0.0109197	1.1548	16.763	1
398	0.00923313	-1.3508	7.0748	0.0205521	-0.9265	13.9762																			0.00742901	-1.2767	9.0927										0.0169304	1.1279	15.6183	4
399																			0.0470842	-0.8362	11.3445	0.0358733	-0.7271	10.5153													0.00417038	-1.2642	3.3854	3
400				0.0270613	-1.0439	6.8301													0.0314487	-0.7542	10.494				0.0458582	1.1485	21.452													3	0.0182994	0.3339	23.5664
401													0.0470569	-0.7658	14.3337																									1
402	0.00476421	-1.3424	8.2188																																					1
403	0.0308347	-1.1761	4.7476	0.00941678	1.2483	22.4776																															0.0211697	-0.8654	10.6051	3
404	0.0387983	-1.383	6.1015																						0.0232727	-1.0581	8.8117													2
405																						0.0167263	-1.2152	6.4413																1
406													0.0352062	1.0584	22.0911							0.0168255	-1.1941	6.7494																2
407	0.0304097	-1.1309	6.3229	0.0236716	-0.7962	5.935	0.0273466	-0.5392	10.522																															3	0.000532846	0.5059	21.4837
408	0.0493749	0.486	17.8521	0.000354512	-1.4459	8.4499				0.0213978	-0.8686	10.531	0.0407437	-0.9668	4.9612																			0.0321953	-0.7414	13.2964				5
409	0.00788241	-1.3231	6.7626	0.0165788	1.2122	23.5186																			0.045544	-1.1195	8.9442							0.0438628	0.7363	1.9039				4	0.0282783	0.2614	19.0617
410	0.0307852	-1.3849	6.2906																						0.0124338	-1.1269	10.185													2
411	0.0144042	-1.181	6.7209																			0.031343	-0.7308	10.4789				0.0253652	-1.0052	4.8308	0.030447	-0.8246	2.6489	1.01553e-05	-0.6476	8.7458	0.00896234	-1.0944	9.1387	6	0.0026974	0.5413	0.8247
412	0.0121374	-1.2914	7.333																			0.00712162	1.2665	1.7934	0.0307357	-1.1108	8.0026													3
413	0.0188882	-1.2609	8.4232	0.0459893	-1.0528	13.0201																															0.034961	-1.0469	9.2293	3
414	0.000150705	-1.4314	7.337																0.0143648	1.1139	0.7649							0.00310411	1.4937	23.5046				0.0057356	1.1526	23.0582				4	0.00139872	0.4978	17.6388
415																									0.0478876	1.1668	22.0355										0.0140206	1.167	2.2502	2
416	0.0438035	1.1861	18.5915																						0.00816857	1.2402	20.4526							0.0172026	-1.1364	15.0936				3
417																												0.0492953	-0.807	5.6415				0.000283796	-0.7798	8.5691	0.00988718	-1.0749	10.0438	3	0.00474254	0.5681	1.2471
418	0.0302746	-1.1148	7.2923	0.00753426	1.0594	21.5647																			0.0322844	-1.1291	9.0988													3
419	0.00967997	-1.5141	4.299	0.0257297	1.0763	15.627																									0.0127788	1.1444	21.464							3
420	0.0324167	-1.1972	8.4454	0.0430692	-1.0657	13.1743	0.0489607	1.2658	14.2251																												0.0467201	-1.0217	8.9417	4
421	0.00509356	-1.2691	8.2015	0.0334972	1.166	0.288													0.0438935	0.9959	0.5827							0.000491316	1.4657	22.3502				0.00831035	1.1191	23.0034				5	0.00470589	0.4622	17.3547
422																																								0
423																			0.0497426	-0.9015	12.4838																			1
424										0.0310022	-0.6424	14.6701																												1
425	0.0427024	0.894	21.9738										0.0344247	1.2598	2.4078				0.0291287	1.0786	0.893				0.000465176	0.9787	2.1612				0.0180924	0.9696	0.6628							5	0.0467158	0.2657	16.3722
426																			0.00464867	1.1514	0.0545				0.0492228	1.073	22.7614													2	0.00742904	0.4201	17.1855
427																									0.0426523	1.1099	21.0444													1
428	0.0121147	-1.2841	7.3583	0.0102025	1.103	21.7625																																		2
429																																								0
430	0.0439925	-1.4303	4.9875							0.048601	-1.1078	14.1092													0.0487016	-0.8358	9.0795										0.0350596	-1.0673	8.245	4
431				0.0416024	1.1192	23.7541				0.00182724	-0.6701	11.6255																						0.00803626	-0.9832	4.3829				3
432																																								0
433																															0.0353412	1.095	20.3409							1
434																																		0.0489981	0.7979	23.8459				1
435																			0.0336696	0.8117	2.9575																			1	0.0365823	0.3113	14.6992
436							0.0341932	-1.1775	2.3955																															1	0.0399208	0.1859	20.0901
437																			0.028093	-0.8556	10.4502	0.0434852	-0.9792	10.2152													0.0102077	1.1907	2.9519	3
438																															0.0183026	-0.6423	4.8344							1
439																															0.0186944	-1.0408	6.6812							1	0.0478974	0.478	19.7256
440				0.0257749	-0.8516	4.208																			0.0407213	0.9507	17.9006							0.0298022	1.0471	17.7603				3
441										0.049848	1.1084	0.3771							0.000860945	1.2121	22.7732	0.0465652	0.9506	21.9321	0.0181648	1.0597	22.7053													4	0.00137542	0.4959	16.7664
442	0.0309598	-1.2338	7.1056																			0.0169867	0.8887	22.0455										0.0189329	0.9855	23.4867				3
443																						0.0169334	1.1636	20.6095																1
444																																								0
445																			0.037992	-0.8571	10.1785	0.0416108	-0.9718	9.5722													0.0241445	1.1188	2.872	3
446				0.00695789	1.2476	23.2943																																		1
447				0.0318777	-0.7449	5.9625																												0.0121977	1.1524	18.3059				2
448																			0.0388109	-0.8541	10.0979																0.012016	1.1743	3.1353	2
449				0.0485019	-0.9498	3.6902																																		1
450	0.0316133	1.2434	20.2577	0.0175315	-1.2395	7.8275																															0.00443814	-1.252	4.5779	3
451																																								0
452				0.0397458	-1.1173	8.0544																															0.0237917	1.1295	2.7528	2
453	0.0228278	-1.4649	5.3432																															0.002294	-0.9291	10.0033				2
454																																								0
455	0.0326861	-1.4327	5.5869																															0.000441928	-1.1607	9.9441				2
456																																								0
457																																								0
458	0.0195387	-1.5148	4.98																															0.0107603	-0.9271	11.0222				2
459																																					0.0297617	1.0775	2.5016	1
460																									0.0463174	1.1669	21.9161										0.0469144	1.0364	2.1694	2
461																																								0
462																			0.029111	-1.0693	13.4686																			1
463							0.0462028	-1.1724	12.3213																0.0416865	-1.1985	10.6204													2	0.0158445	-0.2484	8.6015
464																																								0
465																																								0
466																																								0	0.0294076	-0.1937	8.3405
467	0.0116929	1.2657	22.703													0.0275445	1.0455	0.367							0.0121382	1.2037	23.7897							0.00944439	1.1968	3.0805				4	0.000968651	0.6117	19.6294
468							0.00210169	-1.459	10.6728				0.0148422	-1.3291	6.5093													0.0349513	-1.0982	2.1816										3	0.0496044	0.407	22.2748
469																									0.0351617	1.1965	21.8055										0.0320288	1.0819	2.3823	2
470										0.0348309	1.1069	2.248																0.0215777	1.0961	16.5466	0.0495758	-1.1871	10.7486							3
471																																								0	0.0472287	-0.196	8.8419
472	0.0235136	-1.3195	7.4522																			0.0385369	0.9459	23.2478	0.0176177	-1.249	10.3857										0.00697129	-1.1957	11.6257	4
473																															0.0474152	-1.0951	6.3992				0.0437623	1.0526	2.5747	2
474				0.0404495	1.1507	23.7725																0.04955	1.135	17.9261																2	0.0414929	-0.4341	9.7641
475	0.0107985	1.4004	1.8629										0.00102438	1.2139	1.894																			2.0866e-06	-1.2668	8.7188				3
476													0.0149415	1.2706	19.2077							0.0398416	-0.9421	14.0803	0.030985	1.1757	21.0645										0.00285462	1.2686	2.3963	4
477				0.0113081	-1.1801	13.8139	0.028691	-1.3157	10.3937													0.0432022	0.9403	3.3329																3	0.0309175	-0.1809	4.7422
478																			0.016053	-1.0826	11.6212																			1	0.0321157	0.3727	1.7054
479	0.00212991	-1.577	4.8897																						0.0455495	-1.1222	9.4632	0.0282856	-1.1612	3.8984							0.00535703	1.1591	15.2073	4
480	0.0261589	-0.786	9.846																																					1
481	0.0384869	-0.9363	6.1877																0.0415135	1.0807	18.8506				0.0434685	-1.0152	8.8148													3
482										0.034748	1.0015	20.729																												1
483										0.0288849	1.0408	20.8679																												1
484	0.00824799	1.0835	1.0288				0.0141172	-1.1829	12.4139				0.0365449	-1.0942	5.6735																0.00332481	-1.2384	5.0042	0.0462213	-0.9011	12.4831	0.00283108	-1.0923	5.823	6
485																									0.0225824	1.031	19.8563										0.00831995	-1.2204	3.5149	2
486							0.0357921	-1.1916	10.6913							0.0448371	-0.9558	9.8166																						2	0.0309088	-0.2403	2.6711
487				0.00509613	-1.2267	13.4232	0.00362991	-1.3742	10.6802																0.0464682	-1.0142	9.0205													3	0.042998	-0.2614	4.9255
488							0.0456678	-1.237	10.0001							0.0371271	-1.1204	6.3158	0.0285378	-1.0397	11.8007																			3
489																									0.00637508	-1.2229	9.6123	0.0364971	1.1451	22.1753	0.0059425	1.2372	21.7689							3
490																																								0
491																									0.0368921	1.0413	21.0035										0.00247945	-1.2838	3.615	2
492	0.0249347	-1.3903	6.387				0.0354821	-1.3539	11.5221										0.0383595	-0.9716	7.2094				0.0115472	-1.1616	7.142							0.0106067	-1.1663	5.651				5	0.0158833	0.3793	23.2264
493				0.012129	0.6108	21.9386										0.0430757	-1.0585	13.6706							0.00661294	-1.3163	11.7452													3
494																						0.0284861	-1.0451	9.6509																1
495				0.0076795	-1.215	12.9243																			0.0182557	-1.1809	8.331													2
496																																								0
497				0.00747171	0.7905	23.2575													0.00147065	0.6889	0.6649													0.0222209	0.9431	23.6634				3	0.00119343	0.5413	16.573
498																			0.0423123	-0.7047	11.0887																0.0108319	-1.2033	3.209	2
499																																					0.0277751	-0.7992	8.6617	1
500										0.0458038	-0.9346	12.7267													0.00484378	-1.0528	6.8154													2
501										0.0495541	-0.931	12.6827													0.0120165	-0.893	5.6115	0.0407477	-1.2868	12.3347										3
502							0.0266502	0.8152	16.8184										0.0482262	0.6375	20.8735																			2
503				0.0467937	1.0525	22.6978																																		1
504										0.0323876	-0.9387	12.6669													0.0341289	-0.8722	5.3427													2
505																																								0
506	0.00749195	0.6529	2.161				0.0352256	-1.2867	11.0588							0.0448436	-0.9141	14.0184																						3
507	0.0291781	-1.2107	4.5908	0.0321866	1.0765	22.5464	0.0403909	1.1853	20.9898																												0.00397365	-1.0749	7.8973	4
508																									0.0123878	-1.243	9.2977													1
509	0.0471808	-0.8926	8.7733							0.0363116	-0.9899	12.2908																0.0431916	-1.2716	12.4538										3
510										0.0368805	-0.9459	12.6552													0.0159722	-0.9521	6.8506													2
511							0.0423556	-1.3126	10.8936																0.0441879	-0.8333	10.3887													2
512																															0.0314692	-1.1509	9.7916							1
513	0.0212922	-1.5021	5.076				0.00141524	-1.1845	8.3148				0.0323506	-1.1642	7.3584																0.0145087	0.8804	0.6764				0.0251415	-1.0925	7.5776	5	0.00617369	0.7277	22.5352
514																																		0.0199359	0.9737	1.6626				1
515	0.000961865	-1.3582	8.2341																						0.0159352	-1.2816	10.1241										0.0208313	1.0501	15.205	3	0.0346921	-0.3386	9.7577
516	0.00614664	-0.8914	3.795																																					1
517	0.0164115	-1.4062	3.6193																																					1
518	0.0010923	-1.4088	7.4248																						0.0295669	-1.1715	8.9054													2
519																						0.0473972	1.0183	23.5229																1
520																			0.0449265	-0.7706	10.043	0.0363162	-0.8617	10.7153							0.0412802	-1.2288	9.3983				0.0230954	-1.0969	3.2346	4
521	0.00451385	-1.333	8.4448	0.0495473	0.9353	17.5486																			0.015666	-1.266	9.8564										0.046074	-0.9494	14.2554	4	0.0441867	-0.3301	9.4433
522																						0.0117775	0.8297	21.4148																1
523	0.0130257	-1.2435	5.3544	0.049804	-0.81	14.058													0.0173382	0.96	22.6124				0.00944519	-1.2823	9.3803													4
524																			0.0452215	-0.8883	10.2103	0.0484642	-0.759	11.4581													0.00193304	1.2757	2.8642	3
525																									0.012661	1.1834	19.7107										0.0379648	1.0234	2.3442	2
526	0.00757476	-1.5268	5.3116																						0.00289942	-1.296	9.7216													2
527							0.0189098	1.1333	19.4999				0.00373918	-1.3513	7.1439																						0.030682	-1.0125	6.8809	3
528																			0.00319134	-1.1135	10.6134	0.0428054	-0.9837	10.8936													0.013381	-1.152	3.5739	3
529													0.0384525	-1.1834	7.3507							0.0471053	-0.8962	4.2424							0.0222174	-1.2347	9.3339							3
530													0.0289559	1.1677	17.2031										0.00476763	1.2414	21.9913										0.0323094	-0.9876	3.3769	3
531	0.0276972	1.2434	20.282	0.0343146	-0.8841	7.3268																			0.0126358	1.2558	21.7549													3	0.0319639	0.3086	22.9119
532																																					0.0124948	1.0957	16.9018	1
533																																								0
534	0.0268509	1.2187	21.4256																						0.00107369	1.3201	22.4621													2	0.00557354	0.3451	22.1198
535																									0.00417566	1.3371	23.4745													1	0.0401792	0.2445	22.0272
536	0.00741641	-1.4512	6.2479																						0.0337157	-1.1031	10.202										0.0272866	1.0035	15.3727	3
537	0.00677584	-1.3472	5.1009																						0.00300897	-1.3467	9.7025							0.0090179	0.8598	0.005				3
538																																					0.0204826	1.1111	1.7852	1
539																0.0488763	-1.106	4.5645							0.0404525	1.1916	23.5044													2
540				0.0073027	1.1527	20.5245																			0.0228717	-1.2148	10.0153													2
541																									0.0100833	-0.7111	9.5556										0.0306189	0.7123	15.9602	2
542																																								0
543	0.030935	1.0904	21.6014																																					1
544																																								0
545																									0.00104384	1.296	23.1184										0.00115642	1.2935	2.7676	2
546																									0.0059967	1.3622	22.6647													1
547	0.00562933	-1.0543	6.3951																0.0237511	-1.1586	15.1782																			2
548				0.0328447	-1.0745	14.0852																									0.0129462	-1.2491	7.6031							2
549																																								0
550	0.0378501	-1.2896	7.3612																0.00194512	1.2722	1.2493							0.0419716	1.2291	23.3713	0.0341226	1.2062	21.0344	0.000150189	1.2682	23.6987				5
551																																								0
552																																								0
553	0.0479569	-1.1971	4.7446	0.0126034	1.2708	21.4664																															0.0359322	-0.8585	7.7144	3
554				0.0221659	-1.1318	13.7202																									0.0133971	-1.2656	7.898							2
555				0.0451556	-1.0837	7.3526													0.0180752	-0.9555	11.644				0.0182698	1.1379	19.1302										0.0207155	1.0824	1.7693	4	0.0364422	-0.287	2.4912
556										0.04904	-1.078	12.624				0.040457	-0.9392	13.242																						2
557	0.00386212	-1.3679	7.8753																																					1
558																																								0
559																												0.02764	1.2987	23.7615										1	0.0157228	0.5244	21.2348
560	0.00158499	-1.3297	8.5993																																					1
561	0.0190513	-1.2334	7.9437																												0.00728365	1.2266	20.9777				0.027658	1.0894	15.269	3
562																																					0.00524586	1.2485	15.3036	1
563																						0.032122	1.0645	22.6475	0.00977307	-1.2632	9.8107													2
564	0.0322402	-1.1744	8.3294																			0.0216382	1.0757	19.8161	0.0241119	-1.2214	9.9527				0.0445938	1.2125	21.0986							4
565																									0.041246	-1.1065	8.315													1
566																			0.0291282	0.9704	23.439																			1
567	0.0412038	-1.19	7.5738																						0.0219089	-1.2033	9.3141													2
568																															0.0361483	-1.2289	9.7036							1
569	0.00222474	1.213	20.5081																						0.0112071	1.2354	21.053													2
570																									0.0241516	1.1561	20.3975							0.0336175	-1.0572	14.3791				2
571																									0.0254699	-1.1423	10.337										0.0272952	1.1119	15.7573	2
572																																								0
573																									0.0402827	-1.0911	9.0858				0.0457289	1.2097	22.2777				0.00872131	1.1369	15.2327	3
574																									0.0200411	1.2428	21.6678													1
575																									0.038874	1.1616	21.6547													1
576																						0.0431469	-0.7865	6.1805																1
577																									0.0287958	1.1552	21.3888													1
578							0.0369758	-1.1859	3.0617																0.0216048	1.2362	21.8936													2
579	0.0126332	-1.358	6.4059																						0.0126183	-1.2625	9.3545													2
580																																					0.00191598	1.2901	3.0444	1
581	0.007115	-1.5091	4.5481	0.0427313	1.0877	20.5367																			0.0438202	-0.7761	7.9065	0.0493143	0.5002	20.5374	0.0222269	1.1703	19.9992							5	0.0144045	-0.4567	13.8399
582																						0.0352549	-0.9596	9.5663							0.0496298	-1.2049	9.8637				0.0127867	-1.185	3.7105	3
583																			0.0262107	-0.8134	10.5755				0.0346048	1.1575	20.9952										0.0171647	-1.1295	4.1371	3	0.0386328	0.2653	23.0729
584																						0.0253135	-0.7369	10.7074													0.00238161	-1.2848	3.2862	2
585	0.0038238	1.214	21.481																						0.0381996	1.1425	21.1508													2
586													0.0457771	1.2615	2.9398																									1
587																																					0.00153164	1.2921	2.5747	1
588							0.0254789	-1.1251	6.1527										0.0158983	1.0465	22.3182													0.046721	0.8042	23.8208				3
589													0.0397706	1.2789	2.9295																									1
590																			0.030263	-0.983	9.6084	0.0095936	-0.97	10.3609							0.0330572	-1.265	10.1632				7.81864e-05	-1.3571	3.2818	4
591													0.0245022	-1.1078	3.7941										0.0197595	1.0788	20.3384	0.00491173	1.5242	0.2891	0.0333144	0.7646	1.0348	0.0177236	1.0872	1.4011				5	0.00149531	0.7668	17.6246
592	0.0394233	1.0593	21.1192																			0.0374249	-1.031	9.3785	0.0495912	1.1172	21.5399										0.000102976	1.3113	2.5544	4	0.0416622	0.3336	20.4023
593																																					0.00495942	1.2503	3.0808	1
594	0.0189032	-1.2199	6.2485	0.0101739	1.1338	21.3205																			0.0472381	-1.1191	9.3817				0.0499894	1.2098	21.5262							4
595																			0.00460046	-1.0642	13.5645																			1
596																															0.0250692	-1.2466	10.3688				0.0186564	-1.1673	3.8783	2
597							0.00542854	1.3664	14.657																0.027234	-1.1905	10.367	0.0350584	-1.0868	14.1104										3
598				0.000967738	0.8795	18.4079				0.0495912	-0.6564	12.6137													0.0352989	-1.1902	9.7934										0.0491423	-0.8164	12.8794	4
599				0.00728102	1.2504	21.7899																																		1
600																			0.0243912	-1.1034	12.978	0.0401782	-0.7485	7.4237																2	0.023837	0.3597	0.9981
601													0.0465712	1.1219	19.0758							0.0126338	-0.991	13.2041	0.0125163	1.3306	0.107													3
602				0.00727826	1.2246	21.6398																																		1
603	0.0400565	1.1647	18.1421	0.000900685	-0.684	6.3883																			0.00887907	1.3333	22.4209													3
604																																								0	0.0106143	-0.322	4.113
605				0.0266759	1.21	21.9708																																		1
606																																								0
607																			0.018198	-0.9056	10.5687	0.0382738	-0.978	11.1001	0.0412653	1.1524	21.3582										0.014229	-1.1458	3.2392	4
608																									0.0114123	1.3093	22.1798				0.0420471	-1.1273	7.2816				0.00217932	-1.1726	3.4401	3
609																									0.00261203	1.3647	22.074				0.0203253	-1.1913	9.1258							2
610				0.0487144	-1.0934	12.2472																0.0330888	0.8695	16.9513	0.00919699	1.2997	21.765				0.0275043	-1.2186	7.9233				0.00089174	-1.2838	3.76	5
611																									0.0497449	1.1015	20.7623										0.0354665	1.0737	2.5111	2
612																									0.026321	1.241	22.1441				0.0277076	-1.1531	7.0529				0.00410654	-1.1297	3.3405	3
613																			0.00396433	-1.1063	10.5477							0.0313155	-1.0338	7.4386							0.00840558	-1.205	3.3656	3	0.0470388	0.5275	0.9411
614				0.0113089	-1.2598	12.0978																																		1
615																																					0.0233719	-1.1301	7.9871	1
616													0.0364674	1.227	18.7695										0.00950792	1.2991	21.7239										0.000932655	-1.2262	3.8299	3
617				0.0387682	-1.1709	11.15																																		1
618																																					0.0390829	-1.0755	7.145	1
619	0.0403389	1.141	19.755	0.00322997	-1.1832	7.0858																			0.0269702	1.2046	21.6673										0.0319367	-1.0748	4.7828	4
620	0.000871306	-1.4535	6.9433																						0.00976588	-1.3165	10.1783													2
621													0.0266722	1.1509	19.8105				0.012072	-0.9602	14.1073													0.00633867	1.1241	0.486				3
622				0.0131716	1.0974	17.4947	0.0210992	-1.2297	9.4549																															2
623																									0.0417564	1.1132	20.4293										0.0165893	1.1184	2.4799	2
624				0.011565	1.1083	17.513	0.0311127	-1.1952	9.5069																															2
625													0.0485833	1.1842	18.5923										0.0106871	-1.1224	4.2456	0.009484	1.3867	14.4645										3
626																						0.0355577	-1.0594	14.1012	0.00636239	1.3031	21.7487										0.0272384	-1.1247	3.8293	3
627	0.0213485	-1.3983	6.5414																			0.0288573	1.0856	1.9667	0.0180077	-1.1565	8.0593							0.0336429	-1.0225	5.6319	0.0447013	-0.9974	13.1367	5
628	0.0252989	-1.244	3.3362																															0.0278144	-1.0793	5.3296				2
629	0.0219691	-1.3901	6.6307																						0.0160173	-1.146	7.9841							0.00871954	-1.1567	6.2585	0.030994	-1.0539	13.0416	4	0.0296211	0.3141	23.3284
630																									0.0483279	-0.9855	4.5577							0.00172885	-0.927	7.6337				2
631																						0.0375795	-1.0362	14.2475	0.00500451	1.3178	21.7192										0.005019	-1.2655	4.6572	3
632	0.00517361	-1.0869	6.9992	0.045988	1.0421	18.7322																			0.0257829	-1.2398	10.1454										0.00217355	-1.2187	10.895	4
633	0.0314272	-1.2084	4.6186	0.0256063	1.1655	21.3748																			0.0480675	-1.0051	8.2432													3
634																			0.0397322	-0.7463	10.5392				0.018253	1.2283	21.2231										0.0250903	-1.1071	4.3328	3	0.0249131	0.2803	22.8551
635	0.0433718	-0.9802	8.1843							0.0464076	-0.9741	12.3135													0.00632017	-1.1886	6.8335													3
636	0.036746	1.3153	18.8863	0.0260929	-1.171	6.9794																															0.00367818	-1.1778	3.3401	3	0.0249774	0.2525	23.2859
637	0.0282995	-1.014	6.4757				0.0244758	0.9686	14.3746																0.0120911	-1.2828	9.7694													3
638	0.00645407	-1.104	6.0384																			0.00836167	0.8806	3.0247	0.00993869	-1.2926	9.6753										0.0134025	-0.9995	11.7737	4
639																												0.0499121	-0.9985	5.3335										1
640	0.0406616	-1.0462	8.0095							0.0419137	-0.9228	12.5558													0.0137054	-1.1488	7.0725													3
641																															0.0170936	-1.1754	8.9642							1
642				0.0367049	-0.802	3.307																			0.0105379	1.2936	21.7227													2
643																																								0
644																			0.048023	-0.9044	11.1379				0.0215002	1.2849	22.9983				0.0300723	-1.2526	9.6122							3
645																0.0384489	-1.0052	11.6301																0.0326348	0.9331	16.1847				2
646																									0.00830394	-1.1666	6.4629				0.0138188	-1.2185	6.9901							2
647													0.0265375	-1.3371	4.8237										0.0283718	-1.0358	8.4903													2
648				0.0232949	-1.1149	13.7221																			0.00484875	-1.2265	7.6751				0.0386877	-1.1241	7.4984							3
649										0.017302	1.2054	1.7695													0.0224386	1.2036	21.0093													2
650																									0.0491962	-1.0329	7.737				0.0427652	-1.2237	9.3375							2
651																						0.0335942	0.9452	19.4678	0.0453832	1.1444	22.9514				0.0394958	-1.2256	10.052							3	0.0309491	0.3653	15.5931
652																																								0
653																									0.0466556	1.1393	21.3565										0.0433092	1.0048	2.3151	2
654																																								0
655																									0.0359248	1.1783	21.5327										0.0394292	1.0057	2.4771	2
656				0.0357674	1.0595	21.3273							0.0493756	-1.2129	4.5916																									2
657				0.031899	1.0714	21.3343																																		1
658																0.0473039	1.1025	16.0403							0.0218337	1.2273	21.7083				0.0218452	-1.2639	8.504							3
659							0.0468437	1.2669	22.3652																						0.0206012	-1.274	11.7753							2
660																									0.0212819	1.2259	21.4657										0.00614877	-1.2274	3.358	2
661				0.0227933	0.8336	15.3092							0.00122624	-1.3203	4.2348										0.0434554	-0.9315	4.5711	0.00347643	1.5452	1.1388	0.0100056	-1.2932	9.2999							5	0.0283469	0.2886	22.1521
662				0.00452034	1.2984	21.2637													0.0228857	1.0152	19.8888																			2
663				0.00490229	1.2668	21.3274													0.036465	0.9815	19.6547																			2
664	0.00720193	-1.2999	8.3846	0.0331518	-1.0917	13.6303	0.0388297	1.2857	14.3223							0.0269671	1.1617	16.1316																			0.013	-1.0154	11.2621	5	0.00415587	-0.2386	5.3185
665	0.0368947	-1.3582	5.6401				0.0343305	-0.8248	5.9048																															2
666				0.0170005	1.2162	21.7296													0.0330375	1.0111	19.1547																			2
667																																					0.0057151	1.2213	2.4094	1
668																									0.0292599	1.1592	21.589													1
669																						0.0112005	-0.8677	10.4948													0.00610667	1.2379	3.1212	2
670	0.0208506	-0.9916	6.1564				0.0098708	-1.3954	12.0645																			0.00971058	-1.1145	8.2207										3	0.0171796	-0.2813	2.369
671	0.0487869	1.2135	19.5498	0.00508038	-1.2457	7.8522																															0.00233939	-1.2824	4.3731	3
672	0.0253981	1.2277	22.01																						0.0322255	1.2177	22.2174				0.0393995	-0.9796	6.8799							3	0.0117371	0.5352	22.0599
673																																								0	0.00139746	0.5267	17.2218
674																0.0351696	1.1083	18.9825							0.0312161	1.1463	21.667													2
675	0.0289623	1.2163	21.705																																					1	0.0349507	0.4647	21.6463
676	0.00848217	-1.3058	8.5431																															0.0327308	0.923	23.6637				2
677							0.0360213	-1.2706	2.5768																0.0121748	1.3179	22.6785													2	0.0391277	0.4133	16.9739
678	0.012765	1.303	20.2587																						0.00232567	1.3051	21.6977													2	0.0402155	0.3418	23.0429
679																									0.0284986	1.225	22.7622										0.0041505	1.2343	1.2648	2
680																									0.0361506	1.1152	20.3891							0.0468343	-1.0028	14.0191				2
681							0.0302494	-1.2427	9.3713										0.0226619	1.0323	21.4232							0.0186925	-1.1018	4.21										3
682	0.0184767	-1.3035	8.0316																			0.0248534	0.9981	23.5274	0.0482123	-1.1074	8.7498							0.0311896	0.9402	23.5568				4	0.0315488	-0.1791	11.9188
683																																					0.00116561	1.279	0.9057	1
684																									0.0335455	1.1201	20.3388							0.0483981	-1.005	14.3752				2
685																			0.0313318	0.7695	22.7881																			1
686																			0.0141951	1.031	23.2435	0.0175832	1.1137	23.639										0.0408512	0.9785	0.7004				3	0.0284006	0.451	17.1665
687																			0.00430373	1.1727	23.5632													0.0102215	1.1294	1.0375				2	0.00577188	0.5863	16.8856
688																									0.0474446	1.1279	22.5296										0.0018521	1.2574	0.3523	2
689																									0.0437709	1.0943	20.4004													1
690													0.0489647	-1.22	6.0859				0.0217181	0.8362	19.0283													0.00377147	-1.1613	12.5203	0.0129098	-1.1647	7.0402	4
691				0.0432018	-1.0179	7.7264																			0.0242781	1.2059	21.3206													2	0.0329935	0.2777	23.5829
692										0.0136558	-0.9573	12.1864													0.00148388	-1.076	7.9495							0.0136312	-0.9458	4.5138	0.0491864	-0.8893	14.5634	4
693	0.0440105	1.2056	18.8069																						0.0405928	1.1011	20.3848													2
694																									0.00277832	1.2979	23.3429										0.0300536	1.0158	23.0821	2
695													0.0331301	-1.2557	6.0403				0.023686	0.8362	18.5868													0.00461578	-1.149	12.3391	0.0283614	-1.0848	7.0005	4
696	0.0487188	-1.351	6.1801																						0.00693576	-1.2722	9.0331													2
697				0.0472341	-0.9996	7.6748																			0.0282679	1.1962	21.3417													2	0.0459911	0.2613	23.6564
698	0.0209331	1.2974	19.4385	0.0439	-1.0598	6.9034																			0.0284132	1.1314	20.3541										0.00752723	1.2025	2.6082	4
699																						0.0112671	1.0428	19.3778	0.0461777	1.1729	22.5124													2
700																						0.00770429	1.1186	2.83	0.0209664	-1.1438	9.1464										0.0416716	-1.0457	13.1634	3
701							0.016946	1.4484	0.1179																0.047296	-1.0935	12.5279										0.0286965	-0.824	9.7838	3
702	0.0271397	-1.2371	3.9426	0.0300815	1.1763	20.7127																																		2
703				0.0330151	-1.0575	7.8686																			0.0240976	1.2084	21.3228													2	0.0310702	0.2691	23.4724
704																0.0479755	-0.9618	10.3972																						1
705	0.0108252	-1.3678	7.3166	0.0468534	0.8349	16.7066																			0.0163551	-1.2148	9.9072							0.0305062	1.0087	23.5199				4
706																						0.0435779	-1.0468	9.6944	0.0320333	-1.0329	5.7385													2
707				0.029853	-1.0764	7.7318													0.0472708	-0.7794	10.4254				0.0465694	1.1429	21.3923													3	0.0280185	0.2633	23.5581
708																			0.00086585	1.1927	17.5302	0.0272271	-1.2113	6.6183										0.0354533	0.86	23.8311				3
709	0.0160822	-0.9715	5.1327																0.00526671	-1.2066	15.0427																			2
710																																								0
711				0.0338401	1.1265	18.5276													0.00110055	1.1344	17.8722	0.0253234	-1.2094	6.8092										0.0285875	0.8879	23.7303				4
712							0.0424233	1.0473	19.2623													0.0253234	-1.2094	6.8092										0.0373705	1.0063	0.7693				3
713																			0.0155318	-0.9007	11.2429										0.00515016	-1.3368	9.5201				0.0439555	1.0501	2.1475	3
714				0.0447385	-1.1078	12.4157																																		1
715							0.0320983	0.9948	1.3702										0.0285282	0.6768	19.8755	0.0126634	-1.2237	7.671																3
716	0.00540016	-1.1173	4.6284				0.031184	-0.4542	13.1855																															2
717																						0.0154208	-0.8099	11.1447													0.0359524	-1.0981	4.1459	2	0.0478128	-0.337	3.4582
718	0.000132858	-1.0067	3.9156																																		0.00120833	-1.0899	7.8835	2
719																									0.0371323	-0.8958	8.9161													1
720																						0.00279166	1.0552	18.1424																1
721																									0.0369923	1.0951	15.407				0.0297342	0.6802	16.8762							2
722																																					0.0485586	1.0457	17.796	1
723																																								0
724																																								0	0.0435769	-0.3245	8.9028
725	0.0499166	1.149	20.2273	0.0456469	-1.0211	9.8104																			0.0251042	1.1237	21.8315													3	0.0399382	0.3495	19.4364
726	0.0114411	1.3127	18.8494																						0.0357164	1.1156	20.8592							0.021438	-1.1042	15.1486				3
727													0.0407163	-1.0315	4.5794																									1
728	0.0438309	1.2722	18.9123																						0.0285677	1.1587	20.6854													2
729																																		0.02526	0.9962	22.2289				1	0.000755848	0.5278	17.0594
730																																								0
731																									0.00942288	-1.3215	10.2175										0.043127	-0.9589	14.3664	2
732																																								0
733																																								0	0.0226575	-0.3368	10.2903
734																																								0
735																																								0	0.0283693	-0.3318	10.287
736				0.00171548	0.9257	17.8864	0.0252038	-1.201	9.4625																															2
737	0.0228539	1.2819	3.3154	0.00672972	1.1624	21.3277							0.0300522	1.3282	3.2872																									3
738	0.0226585	-1.2354	8.7216																																					1	0.02204	-0.3104	9.716
739	0.0315077	-1.243	7.0163																																					1
740																																								0
741																			0.00754699	-0.944	11.1069	0.0322383	-0.9568	10.9744													0.000682928	1.3188	2.6964	3
742				0.0376496	1.1054	18.5908				0.0403313	1.0838	15.598							0.000689529	1.1772	17.4691	0.0379312	-1.1564	7.0729										0.0317316	0.8672	23.7553				5
743				0.0257148	1.0188	22.2298																																		1
744																																					0.0363209	1.0656	3.1495	1
745				0.0342137	1.1213	18.6561				0.0235133	1.1436	15.8319							0.000286793	1.2126	17.2561	0.0369321	-1.1434	7.4158										0.032873	0.8732	23.7614				5
746																			0.0218721	-0.8778	10.6059	0.0191789	-0.9729	11.2478													0.0162656	1.1302	2.9953	3
747	0.0170671	1.2555	20.4426	0.0371239	-0.9665	7.7298				0.0212514	1.2104	1.8292													0.0105656	1.3236	22.5704				0.0281641	-0.9334	6.5561							5	0.0203374	0.3871	22.6879
748	0.0177176	1.2306	20.2364																			0.0229053	-1.0083	10.8012	0.0211127	1.1502	20.6084										0.0242592	1.1211	2.7958	4
749	0.0148846	1.3834	19																0.0328142	1.0803	1.5525																			2
750	0.0153702	1.263	19.3541																			0.00912352	1.0544	17.7928													0.00593334	1.1969	0.6876	3
751										0.0183871	1.1144	15.6657							0.00183614	1.1786	17.0456																			2
752																																		0.0220526	0.7283	2.661				1	0.01163	0.3059	19.6799
753																			0.000918543	-1.1399	14.316	0.0491683	-1.0352	9.0553																2	0.0290637	0.3386	0.964
754																			0.0212622	-0.9184	10.2571	0.0273492	-0.9771	11.2097	0.0392396	1.1546	21.172										0.0095436	-1.1975	3.3994	4
755																																								0
756	0.0154767	1.2649	19.3629																			0.00129266	1.1156	17.1149													0.00973775	1.1688	1.3074	3
757	0.00677669	-1.2278	8.385																															0.0481261	0.9431	22.452				2	0.00915264	-0.2309	11.0637
758																																		0.0110362	1.1125	23.7031				1
759				0.0412385	1.0976	21.0858	0.0492889	-1.0593	12.8648										0.0272589	0.9814	22.9322	0.0103065	1.1621	0.3586										0.0427558	0.9952	1.7277				5	0.0373904	0.3504	16.1392
760																			0.0274154	-0.8424	10.3174	0.0497577	-0.8726	10.9214													0.0142017	-1.1356	3.2867	3
761				0.0313308	-1.1168	9.0282																												0.0387979	0.9733	1.7353	0.0244075	0.936	2.4668	3	0.00917611	0.4639	18.6575
762							0.035252	-1.3453	11.0062																															1
763	0.00645024	1.3909	19.1649	0.0310609	-0.9633	7.1691																			0.0239389	1.1838	20.7729													3
764							0.0353508	0.7632	19.073							0.000100575	-1.3738	5.55										0.0169068	-1.4154	12.7179										3
765							0.024549	-1.0041	8.5327										0.0440185	-0.9514	11.6727	0.00940459	-0.9878	11.3805	0.0295864	-0.9813	8.8368										0.0291714	-1.0863	4.3792	5	0.00824455	0.4396	1.5451
766																																								0
767	0.0102202	1.3842	19.0242	0.0104165	-1.0375	7.2987																			0.0198242	1.2	20.8174							0.0435733	-0.9565	10.4335				4	0.0455804	0.2962	23.7754
768																																								0
769																																		0.0196646	-1.0262	8.2022				1
770																												0.0369593	-1.1847	12.5983	0.0471726	0.8069	20.6426	0.0453514	0.991	19.1515				3
771																									0.0414154	1.1615	21.4787										0.0100023	1.2061	2.8613	2
772	0.0459712	1.2311	19.7805	0.0491666	-1.018	8.4759																			0.0185458	1.2383	21.474										0.036927	-1.0469	4.8534	4	0.0400481	0.3041	23.0734
773																									0.0334336	-1.0858	8.4434				0.0275711	1.265	21.0008				0.0294043	1.1149	15.3659	3
774																						0.0399108	1.0475	22.4782	0.0176446	1.0773	21.1874													2
775	0.00644503	-1.424	6.7681																																					1
776				0.0143291	1.1215	21.5883																			0.0222223	-1.0762	8.8701													2
777																						0.00983067	0.9138	19.935							0.0432113	1.0348	20.614				0.0229539	-1.1082	3.4566	3
778										0.000625917	0.7696	15.6327																												1
779										0.0319894	1.102	15.7505							0.00030914	1.1729	17.5941													0.0376228	0.8634	23.8096				3
780																						0.0404177	1.2054	17.2532										0.00560275	-0.8301	9.2876	0.0486225	-1.0259	9.3632	3
781																																								0	0.0295835	0.4327	16.9793
782				0.0396808	1.1086	18.8686				0.0363816	1.1086	16.3272							0.000491036	1.1777	17.6036	0.0400151	-1.1268	7.589										0.0325994	0.8732	23.8179				5
783	0.00129996	-1.3605	8.22																																					1	0.0465392	-0.2372	10.5047
784										0.00698234	1.1893	15.3395							0.00379061	1.074	17.6526																			2
785																																								0
786										0.0331889	-0.9123	11.6074	0.024395	-0.6544	8.6074							0.0256318	-1.0669	8.2805																3
787																												0.0282987	-0.9079	13.3287										1
788																															0.0366184	-1.073	8.1296							1
789	0.00135004	-1.3561	8.1436																																					1
790																			0.0440723	1.0796	16.1419																			1
791										0.0076286	0.8277	15.963							0.00533471	0.8808	16.5392	0.0289181	-1.0353	8.3111							0.00256771	-1.3815	11.3151							4
792																			0.0390294	0.6195	16.7269							0.0227952	-0.7076	12.9875	0.00256771	-1.3815	11.3151				0.0312172	-0.9371	11.4513	4
793	0.0277615	-1.2594	7.0473																																					1
794				0.00222544	-1.3389	10.3561	0.00173312	-1.3882	12.9806	0.0129827	-1.2105	9.7493	0.0372075	-1.1332	12.3468	0.00641687	-1.1146	10.5636	0.000464024	-1.143	11.1768	0.00359949	-1.1938	10.3986	0.0222777	-1.1915	8.8947	0.0405303	-0.9811	7.822				0.031816	-1.0143	11.9257	0.0110982	-1.1497	11.5877	11	0.000386577	-1.0822	3.8256
795																									0.0497882	-0.9871	5.0408													1
796																																								0
797																			0.0197896	-0.8865	10.2706																0.0161152	-1.1448	3.2337	2
798				0.0331739	-1.1239	13.7294																																		1
799	0.0153895	-1.3207	7.0049																																					1
800																			0.0172764	-0.8825	10.4449	0.0379739	-0.9542	11.0019													0.0221849	-1.1019	3.2051	3
801	0.0275242	-1.2159	6.3661																																					1
802																						0.0289965	0.9425	16.8246																1
803							0.00995758	-1.199	13.1426							0.00442018	-1.1669	9.5502	0.000105153	-1.23	10.6616	0.00412194	-1.1642	10.4043	0.0142	-1.2396	9.1358	0.0385951	-0.9686	5.8918	0.0491065	-0.9585	9.7444				0.0288814	-1.0552	12.0296	8	0.000420977	-0.9466	3.2729
804													0.0476503	-1.1063	5.6619										0.0433652	-1.0357	8.3963													2
805																			0.0184225	-0.8633	10.3178	0.0460527	-0.9167	11.3302													0.0214305	1.0845	2.7627	3
806				0.0373222	-1.1078	13.7631																																		1
807																			0.0203365	-0.8748	10.5843	0.0479692	-0.9415	11.0726													0.0268887	1.0901	3.135	3
808																						0.0325015	1.0819	23.7626																1
809	0.0302965	-1.2279	9.0314													0.0349743	1.1532	15.6732																0.0478054	0.8858	21.842				3	0.0330862	-0.1939	10.7827
810																																								0
811	0.00368513	-1.4013	7.3932																																					1
812	0.0415776	1.4184	16.0953																															0.0103155	1.1969	17.6126				2	0.0227415	-0.3177	8.3354
813	0.00297532	-1.4	7.4641																																					1
814																			0.0257016	0.9574	23.2067																			1
815																																		0.0104727	1.1334	1.1084				1
816																			0.0285955	0.9214	23.4544																			1
817	0.0133936	1.2497	21.3591																						0.0108605	1.128	22.4745	0.0406775	1.168	22.2811				0.0291616	1.0398	1.9978				4	0.00272992	0.5136	18.1429
818																																								0	0.0158277	-0.2505	8.9792
819																			0.0304716	0.9551	23.099																			1
820																																		0.0128938	1.1198	1.1869				1
821																																		0.0206105	1.1116	18.4328				1	0.0462784	-0.3141	9.4927
822				0.0496718	1.0928	19.2225				0.0394925	1.0889	15.8007							0.00173007	1.1824	17.6624													0.0334875	0.8668	23.7045				4
823										0.0180491	1.1393	16.2043							0.00497416	1.1031	17.7316													0.0381658	0.8683	23.7757				3
824										0.00449921	1.2513	17.2364																												1
825	0.0165429	-0.9186	7.6334				0.0348315	-1.1278	9.1523																															2	0.00592838	0.3423	1.0748
826	0.0372188	-1.2886	6.8026																			0.0473647	-0.4854	11.2249													0.030638	-1.1113	3.8681	3
827										0.0417207	-1.1322	9.0409	0.0466288	1.1983	18.4372							0.0252627	-1.0185	4.9992																3
828	1.03615e-05	-1.2845	6.936																			0.00964785	-1.2777	4.6148																2	0.00971359	0.3284	23.1417
829	0.026882	1.3082	19.3234																																					1
830	0.00486318	-1.3811	6.8669																			0.0465457	-1.1426	6.8255	0.0417867	-1.1273	9.6625													3
831	0.00486318	-1.3811	6.8669																																		0.00120561	-1.2804	9.0812	2
832																									0.0479024	-0.9083	9.1393													1
833	0.0337893	-1.306	6.8086																			0.0498476	-0.4228	10.6232																2
834																																								0	0.0159208	-0.3278	10.4698
835				0.0364331	0.8147	20.2137																			0.0201716	-1.1721	9.5405													2
836	0.0372119	-1.2896	6.8042																									0.0311401	-0.9143	5.335							0.0298154	1.0733	3.0275	3
837	0.0360595	-1.2668	7.7694																						0.0167221	-1.2262	9.1208													2
838																			0.0261436	1.0348	16.4671				0.0167909	-1.2224	9.2319	0.0426298	-1.2259	11.8715	0.00711118	1.2837	19.9394							4
839	0.035888	-1.3017	6.8156																			0.0139669	-0.7905	8.1499																2
840																			0.032112	0.986	22.3414				0.00788679	-1.0277	7.0576													2
841																			0.0454774	0.9507	22.6555																			1
842																									0.0305225	-1.2359	10.4773										0.0454334	-1.02	14.5991	2
843																																					0.0413557	-1.0612	14.4593	1
844																																								0	0.0182216	-0.2835	3.0072
845																									0.032692	-0.9946	4.9364													1
846				0.00538299	1.3647	22.8931				0.0180493	1.0013	22.2828																0.0202997	1.1802	1.2986										3	0.00581115	0.5223	18.4505
847	0.0172988	-1.4611	5.9349	0.0368683	0.9438	21.3241	0.043739	-1.3567	12.0761																						0.0176337	1.196	21.6631							4
848																																		0.0325678	-0.9987	6.6667				1
849																						0.0398984	0.7749	1.3606													0.0258344	1.0681	15.7863	2
850																															0.0489291	1.0416	20.803	0.0215026	0.8517	0.6752				2
851																												0.0470875	-1.0226	8.516							0.000580185	1.2659	23.7193	2
852	0.0216877	-1.4359	6.067	0.047749	0.8658	20.8462																																		2
853																						0.00779782	-1.1726	9.1079													0.0446104	-1.0517	8.1946	2
854																						0.000936671	-1.2043	8.5876													0.0317588	-1.0936	7.5428	2
855	0.0164863	-1.4529	6.078																			0.0385712	1.0548	23.303							0.012825	1.25	21.2602							3
856										0.0360122	-1.1472	9.9663										0.049033	-0.9709	5.9579																2
857																																								0
858																																					0.019337	-1.1626	3.8345	1	0.0262281	0.3545	22.8846
859	0.00678065	-1.4947	6.0409																												0.0247613	1.2174	21.294							2
860	0.0264853	-1.3134	5.8573																						0.00518486	-1.2199	9.4681													2
861							0.0170847	-1.1537	9.3101							0.0283165	-1.1922	4.8413							0.0490179	-0.9471	8.5467							0.00132938	-1.2762	7.0611				4	0.00595711	0.3722	23.9757
862				0.0411268	-1.1118	13.1914																															0.0308552	-1.1113	3.6632	2
863	0.00212046	1.3464	19.9376																						0.034966	1.1109	21.1129													2
864	0.00381225	-1.3319	7.7715																						0.0337367	-1.1957	9.6841							0.0474026	0.7462	23.4633	0.0203912	1.1123	15.9864	4
865																									0.00511478	1.3664	22.679													1
866																																					0.0306705	-1.11	3.3741	1
867	0.00204712	-1.422	6.7307																						0.0230724	-1.1892	9.4173				0.0199257	1.2546	21.0437				0.0270998	1.0819	15.7596	4
868	0.00920169	-1.3543	6.9856																												0.0270051	1.1188	21.4526							2
869																															0.0217068	0.897	20.2755							1
870	0.0247207	-1.3395	6.7754																						0.019009	-1.2204	9.5077				0.0407231	1.1308	20.9452							3
871				0.0232685	-0.9691	7.5684													0.0442723	-0.8796	9.4007																			2
872	0.0112765	-1.4193	6.3358				0.033066	-1.1742	13.4748																0.0220486	-1.2128	9.4786				0.0063387	1.1743	20.6404							4
873																0.0139302	-0.5929	7.5358							0.0279098	-0.6821	10.0213	0.0346577	1.1474	14.9186										3
874	0.00787388	-1.3102	7.7914				0.0294988	1.2617	14.8285																0.0172178	-1.2732	10.0132										0.0046771	-1.2159	14.2887	4	0.015838	-0.3769	6.0782
875																			0.00646486	1.1582	0.2529													0.0279145	0.9342	20.7685				2
876																						0.0281576	-1.1374	14.0855													0.00133483	1.3054	3.1191	2
877	0.0136882	-1.3006	7.8163				0.0357206	1.2309	14.8924																0.0187747	-1.2637	10.0404										0.00468583	-1.2091	14.4339	4	0.0132485	-0.3807	5.6888
878	0.00768096	1.2139	20.1752				0.0289867	1.3735	1.4747																0.00974097	1.204	20.194							0.0226671	-1.0507	12.0196				4
879	0.0120482	-1.2973	7.4737																						0.0178228	-1.2349	9.6351										0.0086532	-1.2086	14.5337	3
880																																		0.0312908	1.004	22.7242				1
881																			0.0208569	-1.0635	9.4059							0.0377742	-0.9994	6.5325	0.0282704	1.202	21.0423	0.0184248	-0.9358	9.3878	0.0158264	-1.1196	6.7658	5	0.0243782	0.4021	1.1849
882	0.0192109	-1.2798	7.4233																						0.0125579	-1.2495	9.493										0.00965677	-1.2064	14.7271	3
883																			0.0137816	-1.075	9.4236													0.025461	-0.9552	11.2068				2
884	0.0222454	-1.2331	7.8442																						0.0103284	-1.2653	9.6456										0.000942497	-1.29	14.7238	3
885	0.0150734	-1.1271	6.9705																			0.0466073	-1.1389	6.6035													0.0425128	-0.9518	9.73	3
886																			0.0321563	-0.8016	10.6398	0.0461569	-1.0092	10.5152	0.0233104	1.1923	21.0003										0.0415808	-0.9904	4.4025	4	0.0299007	0.3055	23.9762
887				0.0373629	-1.1257	12.7909																												0.0283149	1.022	21.5492				2
888																			0.038209	-0.769	10.7292				0.0333707	1.1758	21.3071										0.0418692	-1.0004	4.011	3	0.0296638	0.297	23.5749
889	0.00254762	-1.3267	8.8106	0.0431286	-1.0235	14.5474																			0.029382	-1.1737	9.1482				0.0350669	1.1479	20.2037							4
890							0.00458553	1.0565	0.7902													0.00439658	-1.2569	7.5963				0.0147293	-1.0732	4.9183				0.0113272	0.9899	1.205				4
891																			0.0371461	-0.8045	10.8515																0.0429432	-0.9934	4.1795	2	0.0236226	0.2925	23.6842
892	0.0275414	1.2463	20.3276																						0.026048	1.2186	21.731													2
893																									0.0237701	-0.7091	12.8831													1
894	0.021567	1.2536	20.3868																						0.0405579	1.1859	22.0112							0.0272174	-1.0299	10.9213				3
895	0.0267811	1.1468	19.315																																					1
896																																								0
897							0.0472011	-1.3056	12.9862							0.0448278	-1.0895	4.4885													0.00269566	0.7879	17.2728	0.00394768	-1.0731	10.114				4
898																									0.026271	-0.9352	7.5767													1
899													0.0330528	-0.9449	8.5185				0.0430969	-1.0825	14.6284													0.00591538	-1.2165	14.9296				3	0.0406688	-0.4102	3.8056
900	0.0425743	1.1658	19.5492																						0.020885	1.1387	20.5488							0.0470012	-1.0045	14.2999				3
901																																		0.0410094	-0.9703	11.5528				1	0.0056176	0.34	1.5141
902																																		0.00231491	-1.1853	10.5395				1
903	0.0290551	1.4033	2.8871																															0.0239712	-1.0543	12.3472				2
904																									0.0165313	1.2433	21.7518													1
905																						0.04712	1.0262	21.5499																1
906																																								0
907																																								0
908																																								0	0.0387761	0.2912	15.7034
909																																								0	0.00342757	0.3463	14.4401
910	2.85735e-05	-1.1788	7.568																						0.0448829	-0.7492	10.0318													2
911																																								0
912																																								0
913																																								0	0.046331	0.2565	15.9431
914																																								0
915																																								0
916	0.0105867	-1.3274	6.9707																																					1
917																0.0375847	1.1743	16.7671	0.0433041	0.9948	23.823				0.00422495	-1.1749	9.9012										0.00533793	1.1898	15.547	4	0.0248281	-0.2921	12.7559
918																																					0.018912	0.897	22.4143	1
919				0.00334984	0.4771	23.8305	0.0409733	-1.2244	10.5957																															2
920	0.00698886	1.2046	20.6187																						0.0460965	1.0049	21.7212													2	0.00288695	0.5515	17.3161
921																																								0
922	0.0387512	-1.2134	8.4259	0.00248189	0.598	0.5323																						0.0169774	-0.8691	10.7586										3
923																												0.0265233	-0.9442	3.4849	0.00219531	1.3228	21.3629							2
924																									0.0251412	1.1703	21.6585				0.0396403	-0.9591	5.6856				0.0272722	-1.0134	3.4898	3	0.0190817	0.431	20.3751
925																									0.0108854	1.296	22.5732													1
926																									0.0133464	-1.1579	9.2813				0.00809391	1.1064	20.4235	0.0385638	1.0587	16.6751				3
927																									0.03897	1.1107	21.3493										0.0164999	-0.9988	3.5784	2	0.0287039	0.4205	20.2894
928	0.00272952	-1.2404	8.5157																0.042897	0.9427	23.6406	0.0473602	1.0434	23.945	0.0128902	-1.1556	8.8597							0.0292566	0.9185	23.6567	0.00610407	1.2441	15.8498	6	0.0494717	-0.2592	12.4659
929							0.00298298	1.3809	21.5009																															1
930																						0.0386506	1.1533	19.1079	0.0231972	-1.1435	9.8662				0.0307539	1.1874	20.1504							3
931	0.0362155	1.2357	19.64																0.0272162	-0.8277	9.8843	0.0434669	-1.0126	11.1999	0.0263892	1.1841	21.0565										0.0036154	-1.2586	3.5018	5
932																																								0
933				0.0331137	-1.1125	6.932																0.0402437	-1.0641	6.31	0.018843	1.2328	21.7595										0.00140329	-1.3083	3.3951	4	0.013365	0.5057	20.398
934	0.00235664	-1.2608	8.2811																0.0337369	0.9799	23.7295	0.0463742	1.0386	23.6774	0.0114346	-1.2164	8.9798							0.0394443	0.9063	23.8932	0.00255338	1.2814	15.8216	6	0.0411495	-0.2528	12.0345
935																									0.0170875	-1.1827	9.1464				0.0109285	1.207	19.9716							2
936	0.0120805	-1.2533	6.4652																									0.0167666	-1.3037	2.7433										2	0.000834481	0.3723	21.9714
937	0.0128085	-1.2263	6.7857																									0.0136447	-1.2996	2.9867							0.0429317	-0.6215	13.5663	3	0.000660491	0.3867	22.1553
938	0.0399577	-1.2651	6.1741																						0.02848	-1.1395	8.9156				0.0275456	1.0249	19.6717	0.0445498	-1.0212	14.8505				4
939																			0.0403882	-0.8462	14.8039				0.0284777	-1.1251	8.3702				0.0246915	0.9011	19.9215							3
940	0.00391319	-0.8867	10.3994																0.0129616	-1.034	12.6822				0.0477769	-0.884	5.9637				0.0193654	0.957	17.2172	0.00874859	-1.1898	14.927				5
941																									0.0115029	1.2255	21.0354							0.0418075	-0.9166	13.4584				2
942																									0.0362883	1.0061	17.6316													1	0.0357594	-0.2436	7.1345
943																			0.0485471	-0.8589	11.3791	0.00232901	-1.209	10.4636	0.0157092	-1.2807	10.1544	0.0215359	-1.0255	8.6583				0.0426645	-0.9309	11.8908	0.000850895	-1.2537	13.6124	6	2.86854e-05	-0.7663	4.0227
944																			0.0211961	-1.0585	14.2493							0.0409306	-0.9575	8.2357				0.0273356	-1.0432	13.2309				3
945																			0.0274915	-0.9944	15.3741																			1
946																						0.0102325	-1.1491	11.4428	0.0332212	1.069	19.3319							0.0263963	-0.891	12.364				3	0.017165	-0.2993	7.0256
947																			0.0478845	-0.7321	9.8949				0.0136577	1.2607	21.4784										0.00350534	1.2581	2.647	3
948				0.00916245	1.1066	20.2596																															0.00329522	-1.2261	11.5749	2
949	0.0232274	-1.1282	7.1066																			0.000900597	-1.1946	11.0499	0.0100499	-1.248	9.8918	0.0431427	-0.9774	7.8686				0.0331004	-0.9899	12.8941	0.000281103	-1.3141	13.8448	6	0.000445397	-0.7089	5.1447
950							0.0494192	-0.9456	12.7783													0.00452821	-0.928	14.289																2
951													0.0472054	-1.015	6.544				0.00132935	-1.2984	14.0865	0.00578744	-1.2427	14.5085										0.00435658	-1.2199	14.0878				4	0.00336889	-0.3155	2.7361
952	0.0102316	-1.3228	7.1284																			0.0102487	-1.143	10.555	0.0118161	-1.2518	9.9892	0.0239442	-1.0977	8.7773							0.000266579	-1.3107	13.5495	5	0.00050526	-0.7049	4.9914
953	0.0385742	1.1936	0.5715				0.0172921	-0.8522	13.0914																									0.0297996	-0.9775	13.3259				3
954	0.0356122	-1.1989	8.0853																						0.0380035	-1.1094	9.3594													2
955	0.00923739	-1.3698	7.0108																			0.00918444	-1.2445	4.8683	0.00645381	-1.2279	9.807										0.000142205	-1.3333	14.0026	4	0.0160309	-0.3054	3.0372
956																									0.0154105	1.2481	21.7614													1
957	0.0293553	-1.3628	6.4996																						0.00257012	-1.3366	9.4													2
958																																								0	0.0498185	0.2811	15.8112
959							0.0461039	1.1537	0.0845																															1
960																																								0	0.0268619	0.3545	15.7139
961							0.0470663	1.1407	0.0354																															1
962	0.0351038	1.1376	19.7545																			0.00412473	1.0837	18.7324	0.00666468	1.2084	20.8062										0.0129771	1.1644	1.3528	4
963																									0.029675	-1.2151	9.8703										0.00974897	-1.1628	12.6177	2
964																			0.0210616	-1.1255	13.4566	0.00501495	-1.297	15.2568										0.00338251	-1.1401	14.0232				3
965																						0.036475	0.8764	20.3899	0.00732856	1.213	20.8782										0.0279462	1.0851	0.6608	3
966	0.0443778	1.1583	19.5336																			0.0422136	0.8232	19.028	0.00854179	1.1935	20.644										0.0150692	1.1492	1.8505	4
967							0.0450371	-1.1822	11.8368																0.0349809	-1.219	10.3782							0.0437328	0.8298	23.5139				3
968																																					0.024138	-1.0243	11.5236	1
969																									0.0344208	-1.1033	9.3571				0.00401952	1.2731	20.8671							2
970	0.034384	-1.3741	5.9692																						0.0225318	1.236	22.9158													2	0.0329514	0.2555	0.9785
971																						0.00370597	1.3763	15.8006							0.0297683	1.2203	20.2882							2	0.0290434	-0.2573	5.2543
972	0.0292239	-1.3762	6.5369																			0.0439522	1.0532	23.9614										0.0237734	1.0587	0.9152				3
973																						0.0293085	0.8585	17.5518	0.0243268	-1.0802	9.0982	0.0414456	-1.2547	13.3044	0.00486441	1.0922	20.5241							4
974																			0.0362948	-0.9577	13.2369	0.00819853	-1.139	10.5939							0.049268	1.0665	17.3669							3
975																																								0
976	0.0316404	-1.2504	8.1064	0.0358418	1.0585	21.9167																0.0202235	1.1333	21.1065										0.00939705	1.0346	21.1457	0.00065647	1.3281	19.254	5	0.00194731	0.4744	14.3485
977	0.00994991	-1.482	6.0033																			0.0288136	1.0749	0.0572	0.0220098	-1.2507	10.2512							0.0418517	0.8037	21.9516	0.0435993	1.0264	17.1234	5	0.0105333	0.3208	14.7376
978																			0.0191654	-0.8968	13.3772													0.0191072	-1.0905	14.4052				2
979																			0.0387676	-0.9454	11.045													0.0111437	-0.9915	13.7223				2
980																						0.0106612	1.3033	15.581										0.00134895	-1.1852	12.7459				2
981	0.0409666	-1.1634	10.4813	0.0373185	1.1502	21.5265																												0.0251995	1.0721	19.523	0.00765037	1.2386	18.6636	4	0.00947483	-0.4658	13.3917
982																																		0.00118546	-1.2343	9.0971				1
983																			0.0275813	-0.8829	10.7977													0.0336881	-0.8912	13.209				2
984				0.0096501	-1.1966	13.565	8.07574e-05	-1.1784	10.1446																0.00614894	-1.2459	9.4591													3
985	0.0407706	1.2089	19.1914																												0.0121105	-1.1971	8.6004							2
986																												0.0317427	-1.2611	12.4927				0.0245547	0.8284	16.9593	0.018864	1.1174	23.8627	3
987																			0.0234882	-0.9679	12.6144													0.0430215	-0.9895	12.3732				2
988																															0.0421069	0.8651	19.459	0.00990972	-1.1449	13.2169				2
989																																		0.00709534	-1.1856	13.3529				1
990																			0.0063777	-0.8414	10.9545																			1
991																																		0.0044244	-1.1615	12.3437				1
992																																		0.0222858	-1.0834	13.3232				1
993																			0.0329975	0.9579	23.4992										0.0262632	1.1139	1.5213	0.0131267	1.1109	1.6059				3	0.00442162	0.5394	17.3166
994																									0.00193554	-1.2758	8.6573													1
995	0.0485849	-1.1177	6.1059																0.0388844	-0.8789	14.0991	0.00222647	-1.2318	12.0161	0.0192659	-1.2005	9.9773	0.00337648	-1.1265	6.4982				0.0113368	-1.1302	12.5709	0.006452	1.1988	15.382	7	0.000726689	-0.7059	4.8972
996																																								0
997																																		0.0080716	-1.1503	12.64				1
998																			0.00869541	-1.1469	12.5381	0.0350595	-1.1635	14.536																2
999																																								0
1000																												0.0119443	-1.1658	4.8312							0.0116375	1.1203	22.8362	2
1001																			0.0414555	-0.9614	9.7916	0.0338011	-1.1361	6.8094										0.00805111	-0.8061	9.3467				3
1002																									0.00917255	1.3238	22.2181													1
1003							0.0499002	-0.9737	13.6253																									0.00961339	-1.1506	13.0851				2
1004							0.0160994	1.0876	21.847										0.0344611	-1.1821	5.1185																			2
1005										0.0370643	1.1377	2.1755							0.0208564	1.1223	15.8349										0.0418293	1.1526	18.6403	0.00511873	-1.1961	14.3708				4	0.0379872	-0.2581	6.9732
1006																			0.0316852	-1.1657	3.5116																			1	0.0270193	0.3096	15.6842
1007	0.0276556	-1.3992	6.1699																																					1
1008																																								0
1009																																								0
1010																																		0.0112998	-1.1594	14.1713				1
1011																																		0.0491837	0.9492	19.093				1	0.0457504	0.3076	15.4916
1012							0.0223888	1.3451	14.2091							0.0447774	-1.1142	3.7005				0.00998605	-1.2999	14.8528										0.030439	-1.0345	13.0317				4
1013																																								0
1014																																		0.00572625	-1.1535	14.0649				1
1015																			0.0493468	-0.9562	13.3787																			1
1016																												0.00235374	-1.569	12.7908							0.0066259	1.1511	22.9977	2
1017																0.0225356	-1.0776	4.4949										0.0490476	1.1043	14.488										2
1018																0.0264736	-1.1936	3.5049										0.00864877	-1.4212	11.6803				0.00547056	-1.1961	12.9515				3
1019																												0.0490476	1.1043	14.488	0.00206649	1.2557	20.2197	0.000223285	-1.3076	13.6508				3
1020																						0.00653082	-1.2888	14.6186										0.00416187	-1.1642	12.8624				2
1021																			0.0325874	-0.9193	15.2782													0.0119232	-1.1234	13.5695				2
1022							0.0253655	-0.8466	3.1744																						0.0374111	-1.1235	8.1262							2	0.0280877	0.3316	20.0101
1023																									0.0439948	0.836	17.0923													1
1024																																								0
1025																			0.0388275	-0.9751	12.5405	0.00185245	-1.2334	14.9207										0.0121817	-1.1022	13.6784				3	0.0450746	-0.4159	5.4441
1026																															0.0428064	0.9669	20.412	0.0016932	-1.2285	13.7263				2
1027																									0.0343212	-1.196	9.7472													1
1028																						0.015254	-1.1471	11.9001										0.0208454	-1.0953	14.0383				2
1029																												0.0261167	-1.2743	12.6917				0.00133366	-1.2569	14.0247				2
1030																						0.0261246	-1.2265	15.3558										0.00199371	-1.2284	12.2089				2
1031	0.025492	-1.237	9.1629																			0.0138563	-1.1549	9.053													0.00752312	-1.1617	14.3478	3
1032																																		0.0189704	0.9189	15.9214				1
1033																															0.00741749	1.2397	20.0991				0.00879542	1.1225	22.2269	2
1034																																		0.0236833	-0.7888	14.4832	0.0180497	1.0815	21.9478	2
1035																			0.00666665	-1.0976	11.6676																0.0491644	-0.9973	3.2015	2	0.0369375	-0.2465	3.6505
1036				0.0325204	-1.1139	7.712																			0.0310455	1.2099	21.8275										0.019742	-1.1304	3.2441	3
1037																									0.0321901	-1.2123	10.2419										0.00182621	-1.205	13.0132	2	0.0245567	-0.235	8.7014
1038	0.0024214	-1.369	7.3737																						0.0127756	-1.2409	9.4189										0.0315317	-1.0462	14.0127	3
1039																						0.013024	-1.0293	13.0648										0.00028372	-1.3059	13.6375				2	0.0269218	-0.4541	3.747
1040																									0.0233788	-1.231	9.9901							0.0485968	0.8912	23.2413	0.00276186	-1.182	13.3929	3
1041										0.046162	0.9794	0.817							0.0438725	-1.0333	12.8841	0.0060136	-1.1472	12.1395										0.00898908	-1.153	13.9524				4	0.0198399	-0.3939	3.71
1042	0.0170957	-1.3597	7.2469	0.0198346	1.1045	22.3333				0.0437199	-0.7523	14.8851							0.0296093	1.0608	20.5389	0.0202627	1.1244	21.1561	0.0335161	1.1322	14.7718							0.00401006	1.127	19.7653	0.014624	1.1612	18.1027	8	0.0132794	-0.6356	12.8454
1043																			0.0152446	-1.2018	14.2273													0.00797316	-1.1512	15.0855				2
1044							0.021903	1.3312	14.5515										0.00341554	-1.2342	12.9034	0.0195373	1.1192	16.1442				5.06589e-05	-0.8711	11.1984										4	0.0399887	-0.3735	5.3296
1045																			0.0152446	-1.2018	14.2273													0.00797316	-1.1512	15.0855				2
1046							0.0200634	0.9283	14.2599																						0.0343224	1.0346	18.0854	0.0118683	-1.1377	13.499				3
1047																			0.0155049	1.0593	23.3786	0.00680388	1.1702	23.8069																2
1048	0.0172568	-1.2531	7.3908	0.0237208	0.8678	0.8425				0.0129877	-0.5594	15.0611										0.0188187	1.1406	21.0547							0.0498599	1.1869	20.9813	0.00101563	1.1193	19.8987	0.0473914	0.9255	19.2066	7	0.00809601	0.5259	14.2106
1049																																		0.00410109	-1.2276	14.8913				1
1050																						0.0498592	1.1527	16.2339				0.0192042	0.9763	15.3166				0.000893904	-1.2658	14.1043				3
1051	0.0419466	-1.3718	14.6196	0.0135333	1.0452	19.7215																												0.0329129	1.0014	18.9512	0.0265185	0.9875	20.2037	4	0.0027883	-0.5577	11.0287
1052																																		0.0106262	-1.1866	15.1462				1
1053																			0.0184864	-1.1595	13.8938							0.0185119	-1.321	13.924				0.00727354	-1.1838	13.6309				3
1054																									0.0211155	-0.9299	10.3257										0.00758196	0.8247	15.2678	2
1055				0.0248875	1.0848	22.1683																0.0255388	1.073	20.7561										0.0135619	0.9492	20.4836	0.00537601	0.9444	20.8536	4	0.00121208	0.3756	14.3654
1056																												0.0198372	1.0519	14.265				0.00334242	-1.1932	13.9927				2
1057																												0.00225126	-1.3579	14.066				0.00258255	-1.2577	14.264				2
1058																																								0	0.0339928	0.179	14.3913
1059																			0.0169593	-1.0437	13.5511													0.00303271	-1.261	14.9264				2
1060																						0.00757793	-1.2514	14.2411				0.0210954	-1.1493	14.1248				0.0304459	-1.003	12.2932				3
1061																						0.0302227	1.2235	16.0666				0.0365617	1.1295	14.4256				0.00292513	-1.2378	13.7938				3
1062																																		0.0033799	-1.2337	13.5817				1
1063																						0.00608853	-1.2696	15.1772				0.0164577	1.1356	14.2593	0.0265458	1.0679	18.6029	0.0156127	-1.0675	14.1829				4
1064										0.0367557	1.1262	2.3085							0.00498605	-1.1099	13.0758	0.0180639	1.2865	15.8055							0.0381151	1.178	21.9732	0.0360938	-0.9903	13.0654				5
1065																									0.00633291	-1.3089	9.7239													1
1066																									0.00205634	1.2643	21.9534	0.00334203	-1.5156	13.2007							0.0123849	1.131	23.1536	3
1067																																								0
1068				0.0200134	-0.8725	14.1466													0.04358	-0.605	14.2645										0.0444035	0.9462	18.3161							3
1069																															0.0388185	1.0429	20.5397	0.00323771	-1.2329	14.1129				2
1070																						0.0204531	1.26	16.1363										0.00634384	-1.2056	14.0565				2
1071				0.0419175	-1.0461	6.7036																						0.0115154	1.2854	15.2671				0.00129245	-1.2757	13.4899				3
1072																												0.0115154	1.2854	15.2671				0.00671496	-1.1966	13.6878				2
1073																									0.0432218	-1.031	8.7939	0.00432966	1.3276	14.3213	0.00317715	1.2692	19.3603	0.0275443	-1.0256	14.4752				4
1074																			0.0190426	1.0945	0.4975	0.047724	0.9477	21.7737							0.0175172	1.3088	22.7812							3	0.0199818	0.3759	14.8907
1075																									0.0347051	-0.9537	8.6871	0.0124475	1.0493	15.8767	0.00648557	1.186	21.2414							3
1076																															0.00927089	1.1731	20.1782	0.00118089	-1.2271	15.125				2
1077	0.00286467	-1.4179	6.8233																						0.0151938	1.3068	23.1986													2	0.00935186	0.1933	1.6
1078																															0.00982291	1.2142	20.2624	0.000318059	-1.0457	14.5735				2
1079																												0.0331855	1.0478	14.973	0.0162656	1.1532	20.0637	0.00902855	-1.0359	14.5937				3
1080	0.0178052	-1.2576	11.7465													0.0479324	1.1354	16.3069																						2
1081	0.00240393	-1.4314	6.8555																																		0.0438869	-1.03	10.6148	2
1082	0.0116206	-1.4652	6.1182							0.0161678	-1.1114	12.7898													0.019402	-1.2794	10.5297										0.0347703	-1.0784	14.2487	4
1083				0.0309955	0.7403	20.0847																						0.0292479	1.0871	15.1467	0.0225894	1.0527	19.6588	0.00428875	-1.0655	14.7835				4
1084				0.0253914	-1.1121	13.1757																																		1
1085				0.0448549	-1.0858	7.9168																			0.0241679	1.2238	21.5697										0.0138103	-1.1701	3.3406	3
1086	0.0176543	1.2635	19.891																						0.0209326	1.1444	20.6212							0.0437216	-1.0056	13.5082				3
1087	0.0031304	-1.4265	7.1012																																		0.0436596	-1.0296	12.4255	2
1088	0.0233666	-1.412	6.2382							0.0238242	-1.1081	12.857													0.0233026	-1.2334	10.1483										0.0424305	-1.0508	14.0943	4
1089	0.00233753	-1.4373	6.8111																																					1
1090																			0.0338707	-1.0028	15.0278	0.00469048	1.2933	15.9841				0.0443254	-1.1959	12.527	0.0358262	1.0386	21.1997	0.00283726	-1.1707	14.0963				5
1091																												0.0267599	1.2079	14.3194	0.0202879	1.0912	20.8075	0.00120869	-1.076	14.2038				3
1092	0.0135285	1.2805	19.7693																						0.0344528	1.1134	20.5457													2
1093	0.0364038	-1.3704	5.7021																															0.0381726	0.9947	21.081				2
1094																			0.0481257	-0.9589	13.0748	0.00386923	1.385	16.7405				0.0201655	-1.1746	13.9552				0.00601702	-0.9003	14.7455				4
1095																												0.0253004	-1.2049	13.5702				0.00127295	-1.134	13.9926				2
1096																												0.0199479	-1.1068	13.9152										1
1097																			0.0240776	-0.9721	14.7534							0.00173961	1.2599	14.6302	0.00208169	1.2104	20.3538	0.00727981	-1.1262	15.0475				4
1098																												0.0300151	1.0371	15.0863	0.0387208	0.9893	19.4005	0.00052676	-1.1191	14.2333				3
1099																									0.0302096	1.0305	16.8005													1	0.0135975	-0.3384	12.128
1100	0.000402953	-1.3471	8.6874																						0.0388822	-1.1952	10.402							0.0068829	1.0911	20.8146	0.00727015	1.1218	18.2314	4	0.00218144	-0.4661	12.2687
1101																															0.00433029	1.1964	19.9301	0.000181641	-1.1536	14.1154				2	0.0367385	-0.3299	8.5368
1102																			0.0374366	-1.0897	14.4333													6.37807e-05	-1.2238	13.386				2
1103																0.0424852	1.1289	16.4992																0.0473319	0.8849	22.7608	0.000671063	-1.2534	12.4604	3	0.0418867	-0.2321	8.7441
1104	0.0025	-1.3036	9.2446	0.0492238	1.0175	21.0194																0.0381422	1.0966	20.2407										0.0214647	1.0014	21.011	0.00642199	1.1582	18.3366	5	0.00404021	-0.4698	12.3526
1105																																		0.00947431	1.173	16.0492				1
1106																						0.0340116	-1.1075	15.2675				0.0176231	-1.2703	13.1546	0.0402982	1.081	20.809	0.00242863	-1.2353	14.0257				4
1107																						0.0267857	1.0066	15.7496										0.0184797	-0.977	14.2412				2
1108							0.0424956	-0.6717	11.9919																									0.00020721	-1.2047	13.5399				2
1109																						0.0076125	1.2336	15.9437										0.00215938	-1.2379	13.0679				2
1110																																								0
1111										0.00899915	-1.3309	5.8929				0.0321015	1.1745	3.1426	0.000330819	1.1719	15.6066	0.00318684	-1.2943	14.0231										0.0461125	-1	13.8209				5	0.0350127	-0.2764	6.9823
1112	0.0113396	1.1942	22.0934	0.0231952	-1.1267	9.2506																			0.0207869	1.1708	21.6085													3	0.0179619	0.4018	19.0242
1113																									0.00410902	1.2942	22.5093				0.048271	-0.9737	7.9683							2	0.0270985	0.3178	20.9106
1114																															0.00949087	1.1635	20.8423	0.000235159	-1.309	14.5754				2
1115																															0.00554114	1.1654	19.6992	0.00190388	-1.2841	14.2327				2
1116	0.0172355	1.1829	19.6269																						0.0226886	1.1308	20.5063										0.00592392	1.2195	2.486	3
1117																			0.0169469	0.7874	15.879													0.0398115	-1.0375	14.762				2
1118																												0.0145255	1.2265	14.4623										1
1119																																					0.00170933	1.2432	1.0408	1
1120																						0.0478886	0.8645	1.4871				0.0205478	0.9316	18.4275							0.0104352	1.1754	18.7183	3	0.0449701	-0.281	12.9905
1121																															0.00971989	1.2987	20.7642	0.00274164	-1.2314	14.378				2
1122																												0.034719	1.1929	14.5032	0.00841888	1.0972	17.6803	0.000628729	1.2634	15.2566				3
1123	0.0490236	1.4155	16.0627	0.0239952	0.8834	17.1929													0.0216184	1.0507	20.0357										0.0432722	0.8601	20.4339	0.0151334	1.1362	18.7491	0.0456986	0.7846	21.4258	6	0.00667797	-0.5955	11.2371
1124																															0.0172126	1.2369	20.7587	0.0227766	1.079	16.3658				2
1125																						0.0474164	1.0617	16.0611				0.0147668	-1.3571	13.5908	0.0401714	1.11	16.0393	0.0059836	-1.0959	14.3511				4
1126	0.0169963	1.2114	20.335	0.0129335	-1.0232	8.1594																			0.00822192	1.2356	21.7631													3
1127																									0.0361326	-1.1281	8.5049													1	0.0441845	-0.3186	7.0306
1128																									0.0227531	1.1913	20.7867													1
1129	0.000990259	-1.4057	7.5736																						0.0283018	-0.7247	8.9052													2
1130																															0.014946	1.1214	21.3941	0.00108731	-1.2918	15.0106				2
1131																												0.0322535	1.1054	14.6456	0.0218056	1.1092	21.5371	0.00751352	-1.128	15.1057				3
1132																																								0
1133																																								0
1134				0.0373043	0.9533	19.0003																						0.0270503	-1.1388	14.0681	0.00732855	1.2017	20.6333	0.000315553	-1.2288	14.9165				4
1135																																								0
1136																															0.00426979	1.2599	20.2518	0.00195517	-1.2219	14.6721				2
1137																			0.0379439	-1.0458	14.8745							0.0327221	-1.2151	13.7392	0.0267609	1.1492	21.6584	0.00893282	-1.107	14.9343				4
1138																															0.00514333	1.1538	20.6695	0.000401995	-1.1409	15.0595				2
1139																												0.0230228	0.9576	14.5496	0.00267164	1.2401	20.2216	0.000122368	-1.1497	14.4768				3
1140																															0.0223061	1.2556	22.1134	0.0435212	0.9667	20.9059				2	0.0208164	-0.2628	9.9714
1141																												0.0336923	-1.1306	13.7764				0.00950004	-1.1323	13.7951				2	0.00967201	-0.3049	6.4949
1142																															0.0174182	1.0799	20.292	0.00420254	-1.1737	14.5106				2
1143																																		0.0269629	-1.0429	14.9579				1
1144																															0.013378	0.9051	20.0392	0.00577853	-1.2136	13.9427				2
1145																									0.0361857	-1.0081	9.6142							0.0255803	-1.0827	14.5062				2
1146																									0.0347659	-1.0022	8.5759	0.0313016	1.2535	14.3898	0.00559306	1.0903	18.1569							3
1147																0.0411387	0.9171	1.3204										0.0104892	1.1918	1.7505										2
1148				0.0176556	0.7415	18.3194																			0.0457319	-1.0099	9.5859				0.0308119	1.217	20.818	0.0102258	1.1218	15.8444				4	0.0190218	-0.3984	9.4861
1149										0.0485272	1.1345	2.3367				0.048929	0.9161	1.7279										0.00131355	1.3989	1.4844										3
1150																															0.0236569	1.2293	19.6517							1	0.027794	-0.4212	8.4387
1151																												0.0118456	-1.1729	13.4625										1
1152																												0.0118456	-1.1729	13.4625				0.00497487	-1.225	14.5773				2
1153				0.0171088	0.8929	16.2171																						0.0139377	-1.117	13.5135	0.00896226	1.1703	20.2068	0.00699419	1.1087	15.9212				4	0.0204931	-0.4728	8.7669
1154	0.001282	-1.3182	8.3071	0.0354314	1.0677	20.972																			0.0444671	-1.1361	11.8961							0.0152377	1.0474	20.06	0.00858824	1.1126	16.8158	5	0.0251297	-0.5064	11.4093
1155	0.0338137	-1.4494	5.3316																			0.00491326	1.1896	23.2388										0.0335741	0.8676	20.8464	0.008058	1.1582	16.1031	4	0.0247636	-0.3976	13.0578
1156				0.0355733	-0.7834	14.5115	0.0247931	1.2034	14.3089																						0.0137875	1.1166	20.6234							3	0.00516326	-0.4995	9.2881
1157							0.0277399	-0.9472	3.5195																0.00240848	1.2628	22.0752										0.0336893	1.0734	18.8472	3	0.00464026	0.3048	15.4251
1158	0.00199395	-1.4391	6.4203																						0.0196399	-1.2407	10.226	0.0400455	-1.1949	10.8352							0.00025324	1.3372	15.6894	4
1159	0.00122516	-1.3208	8.2797	0.0391822	1.0488	21.0673																			0.0394927	-1.1573	11.6661							0.00885862	1.0723	20.3185	0.00896106	1.0937	16.6493	5	0.029842	-0.4969	11.3261
1160																															0.017468	1.2576	20.0919	0.0033844	-1.252	14.2137				2
1161																												0.0289461	-1.1968	13.0728				0.00143134	-1.2522	15.0751				2
1162				0.0452853	0.8429	16.7586																									0.0145651	1.217	20.7116	0.00433594	-1.1652	14.7208				3	0.0409658	-0.4118	9.1096
1163	0.0023953	-1.3736	7.9159																															0.0074236	0.9777	20.5872	0.0126269	0.8286	17.2609	3	0.0177536	-0.4635	12.0038
1164																0.0475826	-1.1416	4.4074							0.0452963	-0.8262	9.8671	0.043481	-1.2495	12.4315	0.0188469	1.2768	21.0219							4
1165																			0.0315639	-0.6555	12.3811																			1
1166																																		0.000312996	-1.3017	14.0873				1	0.000101578	-0.3671	9.9343
1167																									0.0181693	-1.1933	8.7455				0.0307261	1.2855	22.5909				0.0347799	1.1028	16.4924	3
1168	0.00116352	-1.4197	7.344																															0.00230225	1.093	20.4335	0.00846161	0.8892	17.4225	3	0.0139469	-0.465	12.3683
1169																						0.026684	1.0532	15.6647				0.0144641	1.3513	14.3713				0.0015543	-1.2902	14.4411				3
1170																												0.00227843	1.1914	15.8656	0.0105761	1.0298	18.5117	0.00252148	-1.1626	14.0757				3
1171																												0.000460718	-1.5555	13.3414										1
1172	0.0352311	-1.1253	11.4282	0.0364892	0.8956	18.8898																												0.0141942	1.048	20.7945	0.011899	0.8853	19.9857	4	0.000716483	-0.5136	11.9825
1173																						0.0253677	1.0695	15.5939										0.0197456	-1.09	13.7122				2
1174																																		0.00530269	1.085	15.2769				1
1175	0.0146981	1.3755	17.8563																			0.0230007	-0.9019	9.1838																2
1176																						0.0108642	1.1507	15.5152										0.000634223	-1.3333	14.5763				2
1177																						0.00727606	1.0896	15.8078										0.0024769	-1.2858	14.9519				2
1178										0.0137588	-0.5943	12.0595													0.02809	-0.5129	9.3766													2
1179																												0.0210334	-1.1377	14.0812	0.0167159	1.2043	20.5999	0.00262779	-1.177	14.2132				3
1180																												0.0115837	1.2664	14.524	0.017129	1.1826	20.5909	0.00279148	-1.1717	13.8172				3
1181																						0.0386761	1.0378	16.6507				0.010162	1.2094	14.7571	0.000620476	1.2878	20.3777	0.00112027	-1.2617	14.7887				4
1182	0.033352	1.3038	18.8201																						0.0427756	1.0569	20.3863										0.0329122	1.0686	1.5525	3
1183																															0.000210703	1.3445	21.5783	0.000827496	-1.2221	14.3675				2
1184																						0.0282376	0.89	16.1909							0.041028	1.134	20.7276	0.0188066	-1.0472	14.0313				3
1185							0.0373814	-1.1343	13.0163																															1
1186				0.0147884	0.7166	15.1192	0.0218238	-1.1392	6.2275				0.0134445	1.3287	3.3162													0.0282613	1.3027	0.956	0.00660592	-1.3255	8.8683	0.0240385	-0.8754	14.5543				6
1187																												0.0165885	1.2774	14.6606	0.00100991	1.306	20.0355	0.0188262	1.1426	15.3732				3
1188				0.0212941	0.7129	14.9276	0.0394424	-1.0803	6.2171				0.0126569	1.2945	3.3435													0.033064	1.266	0.9242	0.00721765	-1.324	8.7968	0.0289844	-0.8906	14.5694				6
1189																															0.0260497	1.1597	20.5533	0.0131471	1.168	15.247				2
1190																												0.0236269	-1.0401	7.0425										1	0.00231543	-0.3131	10.5046
1191				0.0364401	0.9297	19.2338																									0.00122372	1.1646	20.3599	0.00252612	-1.2689	15.0842				3	0.048753	-0.4138	9.56
1192																															0.0407438	0.9446	20.222							1
1193				0.0377429	0.8585	18.7264																						0.0261578	1.0336	15.9044	0.0133127	1.2125	19.9636	0.00647751	1.2366	15.4808				4	0.0347666	-0.4452	9.2014
1194																						0.0463263	0.8481	18.6532	0.00897109	1.1959	20.3313													2
1195				0.0331248	0.8429	17.1928																									0.000419651	1.2528	20.4603	0.003433	-1.1884	14.9161				3	0.0369755	-0.4265	8.8563
1196																			0.0445542	-0.7016	9.9849													0.0203023	-0.9871	10.0242				2
1197										0.0236351	1.0958	21.6665	0.00878116	0.6289	2.9421							0.0137581	1.1647	20.4011							0.0196328	1.2655	23.2458	0.0234838	0.988	22.353	0.000914779	1.2536	20.211	6	0.0102019	0.5736	15.6985
1198																												0.0265144	0.9042	15.5921	0.002785	1.246	20.179	0.00528841	-1.1645	14.5332				3	0.0436881	-0.4264	9.1077
1199	0.0457243	1.1358	23.7237																0.0163286	-0.7024	13.4753																			2
1200																												0.0481297	0.8926	14.2852				0.00853785	-1.1823	13.8339				2
1201				0.0160223	0.9314	16.7736																									0.00127617	1.2806	20.2537	0.00760664	-0.9625	14.5735				3
1202																												0.047257	1.1329	14.7261	0.0124952	1.2788	20.799	0.00522775	1.0345	15.2648				3	0.0364254	-0.4527	9.2378
1203																															0.000114158	1.3314	21.1383	0.0193335	-1.1234	14.6232				2	0.0176639	-0.4051	8.2714
1204				0.0323903	-0.7137	13.9023																									0.00265291	1.2597	19.5014							2
1205																																								0
1206																												0.0147109	-1.2591	13.9053	0.0401978	1.0742	19.1124	0.00393264	-1.1653	13.5781				3
1207	0.00979981	-1.3486	7.1821																						0.01368	-1.2518	9.5519													2
1208	0.0139181	1.2615	22.2861													0.0256551	1.1533	2.6626							0.0225175	1.2431	21.8443													3	0.0143816	0.3779	20.0601
1209	0.00569785	1.1447	19.9769	0.0424128	-0.8983	5.6829																			0.0167626	1.2059	21.7272										0.0457174	0.908	21.8994	4
1210				0.0316297	0.7497	15.0677																						0.0232345	1.2108	15.43	0.0301339	1.2442	20.7105	0.00969394	-1.1668	14.9751				4	0.0155265	-0.4516	9.1227
1211	0.00288258	1.1405	19.7858	0.0240892	-1.0003	6.0919																			0.0257938	1.1745	21.7042							0.0400129	-0.9927	14.173				4
1212	0.00195073	-1.1687	9.2052	0.0414739	0.9386	19.5148																			0.0108927	-1.2606	13.1307							0.00268243	1.2393	19.5696				4	0.00999499	-0.5702	11.3041
1213																																								0	0.0465812	0.318	14.3387
1214																			0.043926	1.0485	15.7512													0.0169344	-1.0502	14.845				2	0.0304721	-0.3541	7.4561
1215				0.0416391	0.9041	19.6211	0.0382881	0.9631	17.7345																									0.00313606	1.2454	19.1157				3	0.0129561	-0.538	11.4646
1216				0.0125074	0.8659	16.44																			0.0464045	-0.994	9.6215				0.00898953	1.261	20.4054	0.0205921	1.0783	16.2266				4	0.0144866	-0.4526	9.3095
1217							0.0313426	1.1076	19.09																									0.0027098	1.2331	19.5228				2	0.00723551	-0.6213	11.767
1218				0.0316933	0.776	16.3589													0.0434779	1.035	16.5743				0.0258663	-1.05	8.787				0.0199045	1.1817	20.6567	0.017521	1.0856	16.4358				5	0.0252836	-0.414	10.013
1219																									0.0332508	1.1422	22.1667													1
1220																															0.0172231	0.9134	19.2547	0.0245967	-1.0535	13.2646				2
1221				0.00746362	0.9856	16.7279																									0.0129188	1.1811	20.4552	0.00293181	1.1029	16.2973				3	0.0184995	-0.4801	9.2063
1222				0.0012084	1.0527	17.7827																			0.0412583	-0.9077	9.2417				0.00925748	1.2437	20.1057	0.0140218	1.1522	15.6389				4	0.0298802	-0.3928	10.1792
1223																												0.00782661	1.3858	14.6509				0.00638642	-1.2111	14.2307				2
1224				0.0413608	0.8593	15.8051																									0.0109933	1.0985	20.0268							2
1225																																		0.000859125	-1.3031	13.8666				1
1226				0.00478736	-1.2044	14.2255																			0.0174588	-1.1102	10.7346				0.0445181	0.9253	20.7419	0.0250114	1.0524	17.7489				4	0.0317698	-0.4483	9.6352
1227	0.0159201	-1.3755	7.0231																						0.00883354	-1.3021	10.0026													2
1228																						0.0437544	1.0456	16.7143				0.0488998	-1.2633	13.2985				0.000690546	-1.3073	13.7437				3
1229																												0.0488998	-1.2633	13.2985										1
1230																						0.0216762	1.0095	17.9563										0.00860986	-1.1794	13.5922				2
1231	0.0171351	-0.9962	3.4943																																		0.0221251	1.1016	21.1577	2
1232				0.0146703	-0.9806	8.5092																			0.0285259	1.1552	21.4048				0.0207343	-0.9213	7.7348							3	0.0403638	0.2483	20.1043
1233	0.0494654	-1.3888	5.4882																																					1
1234																																					0.0206057	0.9584	17.8562	1
1235																												0.0165781	1.1026	14.9145	0.00415984	1.3062	20.0545	0.000191105	-1.2773	14.7539				3	0.0445532	-0.4337	9.0166
1236	0.0417484	-1.4341	5.1313				0.0353353	1.0689	17.0739																															2
1237	0.0430733	-0.9477	6.4763	0.0276326	1.2132	22.8301																			0.0431283	-1.0273	8.2321													3
1238																															0.0124484	1.0891	19.6433	0.000224502	1.3565	15.5377				2	0.0105126	-0.4854	8.8793
1239				0.012126	1.0076	17.7623																						0.0270142	1.1397	14.944	0.000974852	1.3051	20.447	0.00295404	-1.0965	15.0044				4	0.021976	-0.453	9.3717
1240	0.0106955	-0.9501	9.2004	0.0014994	1.3994	23.7541																			0.030537	-0.9861	10.9794													3
1241																												0.0342076	1.2319	14.6542	0.0229216	1.19	20.5745	0.00273561	-1.1363	14.859				3	0.0396725	-0.4551	9.0837
1242				0.0443524	0.8766	17.028																			0.0350323	1.2036	22.2624													2
1243				0.0443524	0.8766	17.028																									0.00159358	1.2779	20.5119	0.00381151	1.2167	15.3748				3	0.0259078	-0.4377	9.588
1244																															0.00497293	1.2767	21.8452							1
1245																																								0
1246																																								0
1247																									0.0429902	1.058	19.7949													1
1248				0.0124286	0.8663	16.0066																									0.0328731	1.0516	20.0298	0.0133816	-1.1534	14.7438				3	0.0419798	-0.4014	9.1972
1249	0.0324271	1.2805	0.3473	0.0203597	1.0735	16.725							0.0363147	-1.0983	11.6939				0.0163783	-0.9747	10.4798	0.0476426	0.9029	21.5331																5
1250																									0.0398892	1.0853	20.23							0.00798978	-1.1483	9.05				2
1251				0.0137656	0.9158	17.5554																									0.00169553	1.1309	20.9603	0.00095442	1.3229	15.1999				3	0.0158357	-0.4542	9.2307
1252				0.0264198	0.678	18.9709																									0.00529555	1.1582	19.2751	0.0129095	1.1803	15.7926				3	0.0490111	-0.3934	9.1652
1253				0.0478328	0.5506	19.3211																			0.0460619	-0.9922	9.8437				0.00148356	1.3465	20.7262	0.00149614	-1.3014	14.6642				4	0.0324605	-0.4066	8.0847
1254				0.00100478	0.9981	17.5221																									0.00626437	1.2446	20.3343	0.0273849	1.0797	15.2164				3	0.0482629	-0.4315	9.6005
1255				0.0208763	0.8665	18.8084																						0.0207837	1.2089	15.1294	0.0011261	1.3332	21.2871	0.00471015	1.1937	16.0362				4	0.0186394	-0.4573	10.2763
1256				0.0061933	1.0488	17.1858																																		1
1257				0.0061933	1.0488	17.1858																									0.00239531	1.2321	20.5631	0.0122051	1.1175	15.359				3	0.0204897	-0.4723	9.5456
1258				0.0212361	0.8523	17.4041																									0.033641	1.1432	19.7063							2	0.0416636	-0.4424	8.9996
1259																									0.0441419	1.1716	22.4439													1
1260				0.0120028	-1.211	7.0061													0.0260131	-0.9548	12.2917																			2
1261				0.00914695	1.0503	16.2194																									0.00493408	1.2181	19.4463							2	0.0197117	-0.4483	9.4291
1262																									0.023744	-1.0319	14.3418							0.0148212	1.1382	19.0076				2	0.00417807	-0.6131	11.8715
1263				0.00400466	1.0349	16.6606																						0.0378438	1.1789	14.1787	0.0102414	1.2733	21.2606	0.00878882	-1.1888	14.8336				4	0.0111308	-0.4832	8.8932
1264																									0.0337076	-1.0831	13.7444							0.00390321	1.2356	19.0408	0.0350636	0.9249	21.9936	3	0.00285147	-0.6091	12.0231
1265																												0.0209944	1.0998	14.5162										1
1266																						0.0261074	1.2059	18.4955										0.0190974	-1.1258	14.5176				2	0.0457755	-0.4184	8.5337
1267																			0.0257385	0.887	23.2403	0.0382715	1.0567	23.2747										0.0339325	0.9458	0.7741				3
1268																									0.0177329	-1.2285	13.2737							0.0143413	1.0939	19.1853				2	0.0211039	-0.4961	11.14
1269																															0.0153255	-1.0388	11.5664				0.00391099	-1.2362	9.3371	2
1270				0.0189455	0.9357	16.2129													0.0352109	1.0816	16.0301										0.0206548	1.1783	19.5291	0.0112499	-1.1815	14.8499				4	0.0338668	-0.4748	9.2541
1271	0.00311863	-1.1427	8.7672																			0.0464643	0.4205	22.6645	0.0342562	-0.813	8.9028										0.0106507	1.1267	15.7343	4
1272	0.00914429	-1.0041	8.7615																						0.0291945	-0.6862	10.4144										0.00276443	1.1691	15.6643	3
1273				0.0433914	0.8714	17.0035	0.0380852	-1.1515	13.2309										0.0361022	0.8948	15.9887				0.0169073	-1.0649	9.0993				0.00372116	1.0695	20.1032	0.0167464	1.1599	16.3475				6	0.0109612	-0.4754	9.3241
1274																			0.0224685	-1.0161	15.2596										0.0229824	0.9704	19.8521							2	0.0220102	-0.3606	9.5642
1275																																								0
1276																																		0.0227627	-1.0483	9.7396				1
1277																			0.046334	-0.9727	14.985										0.00253058	0.8765	20.7384	0.0012598	-1.2822	15.0022				3
1278				0.0486039	0.8944	16.0823																			0.0291216	-1.0874	9.3878				0.0453646	1.1207	20.1082	0.0495992	1.0088	15.632				4	0.0347047	-0.4109	9.9432
1279																									0.0371295	-1.0263	9.4467													1
1280																																		5.91238e-05	1.3681	15.994				1	0.0309917	-0.4416	9.4561
1281																			0.0230008	0.9807	15.9984										0.0131637	1.1478	19.1608							2
1282																												0.0322209	1.1144	16.2575				0.00999984	-1.1507	14.6473				2
1283							0.0436822	-1.1864	13.4074																0.0123491	-1.1754	8.5527				0.0122242	1.299	20.8504	0.000976002	1.3104	15.6201				4	0.0155295	-0.3646	7.0737
1284																			0.00917728	-1.2677	15.244													0.0107765	-1.1334	13.0658				2
1285	0.0430391	-1.3419	6.2858													0.0408565	-0.9644	10.7892	0.0308636	-1.0037	10.8647				0.0341118	-1.0543	9.6352	0.022333	-1.0756	5.2806										5	0.00115781	-0.7095	3.8451
1286																												0.0392307	1.1506	1.8564										1
1287																												0.0396915	1.1706	14.9149	0.0078226	1.2897	20.6806	0.00298788	-1.2767	14.9939				3	0.0389133	-0.4193	8.963
1288																			0.000434643	1.4313	15.9808													0.0380008	-1.0275	14.4779				2	0.0475278	-0.3557	8.0102
1289																															0.0283021	1.132	20.7515	0.000454576	1.3559	15.3691				2
1290																																								0
1291				0.0433996	0.8533	19.0318																									0.0116336	1.2571	20.3902	0.00516332	1.1428	15.3885				3
1292																																		0.0367524	-0.9103	11.8623				1
1293				0.0167182	0.9775	19.0934																									0.00759558	1.2706	20.5063	0.003056	-1.2189	14.8215				3	0.0499233	-0.3973	9.5013
1294																																					0.0191389	-1.0482	9.9803	1
1295				0.00624699	1.0014	17.4167																									0.000816771	1.2667	20.3127	0.0222631	0.9662	16.0401				3	0.0182519	-0.4861	9.5775
1296	0.0340001	-1.0315	7.0387																									0.0164688	1.1899	21.333	0.0283249	-0.9826	8.6538							3
1297				0.0140614	1.04	17.2054																									0.000530614	1.2897	20.6596	0.00896468	1.119	15.6609				3	0.0157892	-0.4892	9.5752
1298				0.0357765	-1.1112	12.6466				0.0313416	-1.0742	10.2559							0.00872438	-1.2104	13.9994	0.00162822	-1.259	12.8463	0.0472762	-1.1444	9.4863	0.00108984	-1.1962	9.2914				0.00557267	-1.1655	12.2736	0.0173529	-1.1426	13.55	8	0.000786188	-0.9525	5.1546
1299				0.0365562	0.8029	17.4007																									0.00251765	1.2459	20.4486	0.0154239	1.0065	15.9328				3	0.0132143	-0.4753	9.4661
1300	0.00215006	-1.3082	8.428	0.0249148	0.8371	20.7607																															0.0123586	1.1336	18.1375	3
1301							0.00340507	-1.3829	2.9668																															1
1302				0.00845199	1.1825	14.8997																									0.00162323	1.1284	20.5246	0.0036046	1.1906	15.8896				3	0.00469512	-0.5037	10.4421
1303				0.0138362	-0.8885	14.161													0.0104423	-1.1732	14.3215																			2	0.0399027	-0.4379	6.7573
1304																																								0
1305				0.00383403	0.8739	17.7699																									0.0087444	1.248	20.3538	0.00624713	1.2382	15.4957				3	0.00503028	-0.4599	9.1276
1306							0.0125374	1.283	14.4909																						0.00164361	1.329	20.1993	0.00353871	1.2724	15.4954				3	0.0079747	-0.4275	8.8042
1307	0.0349619	-1.3176	6.6313																			0.0405333	1.1786	16.1505													0.0112917	1.1987	2.986	3
1308				0.0319158	0.8256	17.7311																			0.0287838	-1.001	9.4356				0.00577968	1.2013	20.235	0.0271862	1.0983	16.3013				4	0.0169075	-0.4497	9.3129
1309				0.00741451	1.0951	16.2024																									0.0283758	1.1142	20.6216							2	0.036193	-0.4239	9.6153
1310							0.0311296	-1.403	12.0605	0.0491829	-1.1029	11.2688				0.0128682	-1.0714	10.3611	0.0341966	-1.0161	9.4473	0.00277076	-1.1134	9.4284	0.0143127	-1.1207	9.8273	0.0113695	-1.1366	5.2024							0.00395861	-1.2346	9.7177	8	0.000948227	-0.8584	3.204
1311																																		0.00135722	1.3227	15.5554				1
1312				0.00334176	1.0171	16.4286																			0.035789	-0.9777	9.5401	0.0253262	-1.2304	12.7861	0.00793345	1.2037	20.3269	0.0107653	1.1676	16.1765				5	0.0142409	-0.5021	8.9538
1313				0.00228515	1.1271	17.0941																			0.025763	-0.9883	9.092				0.00172278	1.1268	20.7731	0.0392364	-0.9858	14.8613				4
1314																												0.0143092	-1.3059	13.2651	0.00505342	1.1978	20.4477	0.0171959	1.1496	15.2643				3
1315				0.0113495	0.9898	15.6455																			0.0402779	-1.0445	9.3594	0.0295476	1.2507	14.7027	0.00229475	1.2132	19.4925	0.0398585	1.0045	15.3521				5	0.0178474	-0.5201	9.2286
1316																												0.0145175	1.2887	14.6509	0.00719851	1.2226	20.4826	0.00507308	-1.2156	13.5822				3
1317				0.0252197	0.9424	16.8748																									0.00239925	1.1649	20.854	0.0289086	1.0349	16.6757				3	0.024934	-0.3917	9.5282
1318																															0.0216489	1.1769	21.1241	0.0059305	-1.2203	14.8822				2	0.0462691	-0.3885	8.2904
1319				0.0378992	0.9532	15.0054																									0.0197219	1.1472	20.9038							2	0.0198708	-0.3651	8.1907
1320	0.0202611	-1.1031	8.1406	0.0190242	1.0475	21.4915																0.0489972	0.9649	22.1397	0.0475546	-1.1184	9.7842							0.00850464	0.9361	20.88	0.00346284	1.276	18.1608	6	0.0226576	-0.3352	13.3178
1321																																		0.000533608	-1.3251	14.4558				1
1322																						0.0172941	1.1241	21.6173										0.000384216	1.2113	18.1549	0.0307107	1.0749	19.5536	3	0.0065243	-0.4245	12.4475
1323				0.0484429	0.903	16.4091																			0.0116059	-1.0853	9.3594				0.0398413	1.0836	19.4056							3	0.0080217	-0.4658	9.4643
1324	0.0468398	-1.1813	8.1207	0.0125405	1.0982	21.5176																0.0144598	1.158	20.998										0.00418869	1.0933	20.8599	0.00562181	1.2548	18.8917	5	0.00156078	-0.4405	13.8915
1325																						0.0302198	1.0819	23.7825	0.0274439	-1.1411	10.243							0.0203419	0.9337	22.3975	0.0185221	1.1178	16.8668	4	0.00621753	-0.2945	13.1575
1326	0.015274	-1.4451	6.2218																			0.031872	1.0793	23.8343	0.0239086	-1.2362	10.0127							0.0234814	0.9241	22.5012	0.034891	1.0401	16.9765	5	0.00415907	0.3307	14.7678
1327																			0.0395009	0.821	16.6281										0.0138341	1.1823	20.6081							2
1328				0.00703081	1.1529	21.7097																0.0143467	1.1617	20.9796										0.00332312	1.1222	20.7832	0.00164263	1.3004	19.4798	4	0.00124216	0.4503	14.021
1329	0.0071644	-1.4899	6.077																			0.0424569	1.0393	23.4858	0.0215176	-1.2446	9.9043							0.0387878	0.859	22.0589	0.0434236	1.0149	16.7824	5	0.00522267	0.3173	14.6989
1330							0.0469832	-1.1822	13.5099																0.0136921	-1.1717	9.0827				0.0384104	0.9851	20.1284							3	0.0300562	-0.4163	9.3423
1331	0.00809083	-1.469	6.2318																			0.0125475	1.147	23.8042	0.0202664	-1.2556	10.0072							0.0246902	0.9578	22.1281	0.0315984	1.0542	16.8662	5	0.00687014	0.3358	14.7452
1332	0.0281002	-1.229	8.1579	0.0134398	1.1375	21.7322																0.00512902	1.2118	20.997										0.000644563	1.1654	20.3124	0.00105493	1.3212	18.5329	5	0.000824803	-0.4559	13.2591
1333							0.0325823	-1.2458	12.9946																0.0246863	-1.143	9.3721													2	0.0217036	-0.4127	9.2654
1334	0.0155508	-1.2816	8.3286																			0.0133074	1.1706	19.771										0.0151009	1.0065	21.6841	0.0220042	1.131	20.214	4	0.00256463	0.3549	14.1527
1335																									0.0110739	-1.1348	9.2633				0.0434739	1.0044	20.1345							2	0.036953	-0.4153	9.5152
1336																									0.0120138	-1.155	9.1435				0.023178	1.1821	20.4813							2	0.0439938	-0.3825	9.3995
1337							0.0111007	-1.3244	14.1054																			0.0204733	1.2699	14.7185	0.0244987	1.0963	21.5542	0.0236821	-1.1066	15.1318				4
1338																									0.0121648	-1.1613	9.3282				0.0496183	1.1155	19.9732							2	0.0495782	-0.3732	8.8534
1339																									0.0395651	-1.0326	8.9049				0.0153875	1.2258	20.6626							2
1340				0.00799082	0.9799	16.1396													0.0336833	-1.031	14.33							0.000196161	-1.5748	13.4494	0.0072921	1.0505	19.9181	0.00531768	1.2434	15.4127				5	0.00812491	-0.4767	7.8288
1341				0.00791823	1.0854	17.0196																0.0167784	1.3049	16.4293	0.0344139	-1.0277	10.288				0.00880629	1.3246	21.4541							4	0.0216915	-0.3694	8.9265
1342																																		0.0187818	-1.1284	14.6822				1
1343																			0.0159634	-1.2459	3.8794										0.0117295	1.1472	21.4083	0.0208938	-0.7292	7.5051	0.00946277	-0.8506	12.1009	4
1344				0.00504557	1.0957	17.5071	0.0438824	1.0078	15.2089																						0.00162156	1.2327	20.2657	0.0237247	1.0759	16.0389				4	0.00606761	-0.5387	9.6211
1345				0.0165092	0.9469	16.3732																			0.0251282	-0.9922	9.434				0.0312761	1.0821	20.7909	0.00768942	-1.1918	15.0134				4	0.0256307	-0.4775	8.533
1346																																					0.0141242	-0.949	8.8901	1
1347				0.00520405	1.0052	16.818																									0.0116166	1.2114	19.6927	0.00876896	1.1805	16.1214				3	0.0132458	-0.5116	9.2985
1348				0.0034032	1.0698	16.9585																			0.0320655	-0.9753	9.4635				0.00156393	1.2267	20.4805	0.0163137	1.1065	16.0136				4	0.021322	-0.4694	10.0611
1349				0.00322974	0.9515	16.295																			0.028545	-0.9204	9.7975				0.0158181	1.2385	20.207	0.0333774	-1.0574	14.8017				4	0.00902068	-0.4453	8.799
1350	0.0408258	-1.2784	7.4047	0.0158721	0.9369	21.812																			0.0387313	-1.1976	10.9305							0.0209816	0.7011	21.5171	0.00884055	1.2142	19.6729	5	0.000985012	0.4574	14.1315
1351				0.0111226	1.037	14.965																			0.0179403	-0.9148	7.0534				0.0343164	1.085	20.758	0.00918287	-1.1745	14.7716				4	0.00431125	-0.3858	8.8626
1352				0.00871636	0.8648	17.1713																			0.0195349	-1.1137	9.4643				0.0380045	0.8495	19.5394							3	0.0382912	-0.3812	9.3423
1353				0.0267304	0.8068	16.3902																			0.0394391	-1.0042	9.7978				0.0410699	1.1349	21.4569							3
1354				0.0210987	0.9186	17.4278																			0.0112607	-1.2059	9.3679				0.0208685	1.2114	20.0964							3	0.0145573	-0.4064	9.1151
1355				0.0293078	0.8911	17.2661																			0.0205066	-1.1839	9.6759				0.00656099	1.2295	20.2482	0.0406984	1.0441	16.9511				4	0.0197027	-0.4329	9.674
1356										0.0349477	1.1589	1.9904													0.0139977	1.1953	20.9045										0.002416	1.2622	2.3518	3
1357				0.0315435	0.9372	17.1374																			0.0311739	-1.0002	9.3372				0.00497019	1.0796	20.0419	0.00783638	1.2216	16.0974				4	0.016187	-0.4867	9.2068
1358																									0.0422644	-0.9499	9.1792				0.00611213	1.1456	19.9399							2	0.0340621	-0.4256	9.7688
1359				0.0368214	0.9453	17.2374																			0.0273142	-0.989	9.3854				0.00238407	1.1883	20.3376	0.0169927	1.1372	16.064				4	0.0152219	-0.4784	9.183
1360							0.00455144	1.3449	0.2888																0.0212506	1.1748	21.2233										0.0074318	1.1998	2.1768	3
1361																0.0282363	-0.9247	4.4661													0.0115929	1.1616	22.5559							2
1362				0.0150355	0.97	16.5422																			0.042144	-1.009	9.3065				0.00470801	1.0756	20.4231	0.0295847	1.0532	16.5507				4	0.0218634	-0.4208	8.8913
1363																																		0.00129376	-1.3033	14.3741				1	0.00886471	-0.4391	7.5772
1364				0.0312873	0.9704	16.6121																			0.0154792	-1.1111	8.8835				0.00307299	1.3192	20.2162							3	0.016527	-0.4184	9.0888
1365	0.0063168	-1.4614	6.2601	0.00718987	1.1506	22.4109																0.00252676	1.3062	19.3793	0.0467234	-1.1647	13.3393							0.00430099	1.1208	20.0183	0.00439884	1.2493	17.8986	6	0.0135475	-0.6177	12.6892
1366	0.0410779	-1.3939	5.877																			0.0414267	1.055	23.8079	0.0465547	-1.1858	10.5119										0.045385	1.0291	16.9355	4	0.0100307	-0.385	13.8642
1367				0.0277632	0.9021	16.1113																			0.0223734	-1.1075	8.9449				0.00294145	1.2567	20.1315							3
1368	0.00897387	-1.4544	6.242	0.00728131	1.1736	22.127																0.00607659	1.2313	20.329										0.00368327	1.1349	20.2154	0.0047486	1.2542	17.8166	5	0.0151483	-0.6229	12.8236
1369	0.0304443	-1.3974	6.2249																			0.0192714	1.1289	0.0576	0.0345058	-1.2246	10.6516													3	0.0162067	0.3713	14.0542
1370																																		0.00157912	-1.2799	13.859				1
1371				0.0153829	0.9951	16.4361																																		1
1372	0.0207064	-1.3657	6.6224	0.00721776	0.9994	22.3524																0.00647979	1.2019	20.9681	0.0352677	-1.2085	11.929							0.00375478	1.0415	20.2594	0.00862153	1.0926	18.6562	6	0.00127259	-0.5342	13.0856
1373																			0.0485442	0.8299	22.5185				0.0308682	-1.2245	10.1631													2	0.00272669	0.3341	14.1361
1374	0.0464678	1.149	19.5594	0.0157623	-0.6331	6.759																			0.00934079	1.2098	21.2592													3
1375	0.0100313	1.2411	20.763																						0.00923976	1.2469	21.7942										0.0151895	1.157	1.7033	3
1376																									0.0280617	-1.0881	9.2646													1
1377	0.00571999	-1.4076	6.9539	0.0129572	0.9315	22.0553																			0.0249065	-1.1108	9.4162													3
1378	0.00253711	-1.4682	6.5708	0.0401722	1.1567	23.7802																																		2
1379																									0.0355017	-1.1745	13.6506													1	0.0205024	-0.2325	12.7541
1380	0.00571999	-1.4076	6.9539	0.0129572	0.9315	22.0553																0.00807958	1.1658	22.3341										0.00628357	0.9897	20.4443	0.00877146	1.0914	18.4251	5	0.00276276	-0.4847	13.3162
1381																			0.0110611	0.9285	16.1183							0.045668	-1.2321	13.7074	0.000305646	1.2309	21.8559							3
1382																																		0.0233278	-0.808	7.4913				1
1383	0.0481046	1.1467	19.7297	0.010628	-0.6674	6.823																			0.00833734	1.2271	21.3672													3
1384	0.00874526	1.2483	21.0879																						0.0095692	1.2256	21.5112													2
1385																									0.0458282	-1.0788	9.2534													1
1386																									0.0317833	-1.2134	9.9556													1	0.00534264	0.2927	14.3473
1387	0.039152	-1.2805	7.3735	0.0191203	1.0683	21.7381																0.0223025	1.1006	22.4107	0.0468901	-1.1689	10.7118							0.0118339	0.946	21.4439	0.00384216	1.205	19.0807	6	0.00158767	-0.4439	13.9945
1388				0.0195882	-0.6461	6.7416																			0.00672762	1.2192	21.0533							0.0360368	-1.0357	13.5844				3
1389	0.0188943	-1.3242	7.2658	0.0263016	0.9975	21.9737																0.0170559	1.1202	22.316	0.0352004	-1.189	10.914							0.0419023	0.8211	20.8306	0.0115138	1.1634	19.347	6	0.000631265	0.4246	14.1364
1390																									0.0125811	-1.3041	10.2135													1	0.0124775	-0.2565	13.807
1391				0.013882	1.0942	22.2007	0.0497169	-1.2747	13.743										0.0278681	0.8664	23.0682													0.0135246	0.8662	21.8516	0.00870357	1.2025	18.8103	5	0.0037359	0.4261	14.3499
1392				0.018791	0.9519	16.2164				0.0371719	-1.0722	10.6372																0.00969856	1.2228	15.9335				0.00372626	1.165	15.2829				4	0.0118194	-0.5148	8.8354
1393				0.00249865	1.2109	16.1625	0.0331614	-1.1914	12.927																0.0431553	-0.9098	8.6811							0.00776177	-1.1399	14.1047				4	0.0364141	-0.4332	7.8223
1394				0.00098266	1.026	16.1539																									0.0116932	1.2101	20.455	0.00731311	1.2234	15.5261				3	0.0197227	-0.4392	8.4467
1395				0.0309228	0.8185	16.2905																									0.031007	1.1702	20.2115	0.0037001	-1.2636	15.1448				3	0.0104887	-0.3182	8.8073
1396				0.00887147	1.0251	17.3786																			0.0241561	-0.9587	9.1367				0.000660834	1.1311	20.5364	0.0353099	0.9966	16.2657				4	0.01475	-0.4466	9.6493
1397				0.0108412	0.9668	16.4726																									0.00419248	0.978	18.855	0.0187992	1.0916	16.5112				3	0.0336755	-0.4163	8.682
1398																			0.00553095	-1.3096	4.1817										0.0441128	1.2239	21.1603	0.0306156	-0.613	7.1605	0.00210772	-1.2496	11.505	4
1399				0.0104825	0.9577	16.9724																			0.0142599	-1.0453	9.143				0.0142076	1.2119	20.1291							3	0.0277808	-0.4413	9.6047
1400																															0.0436414	1.1914	20.8294				0.00199452	-1.2534	11.0257	2
1401				0.026339	-1.1774	12.7949							0.0205838	1.1975	19.6564																						0.00455592	1.0727	2.7411	3
1402				0.00756573	0.9929	16.6817																			0.0152217	-1.0287	9.5368				0.0138764	1.1879	20.7542	0.0430939	1.0431	16.093				4	0.02772	-0.4356	9.4651
1403				0.00558731	1.0434	17.0412																			0.0164594	-1.062	9.3001				0.0114794	1.2238	20.4368							3	0.0255406	-0.4566	9.5137
1404				0.00481229	1.016	16.9472																			0.0209632	-1.0831	9.3605				0.0163557	1.1962	20.3259							3	0.0304377	-0.4457	9.5992
1405				0.019435	0.9784	16.9042	0.0401949	-1.0491	13.9034																0.0325629	-1.0019	9.314				0.0358567	1.0846	20.2942							4	0.0224456	-0.4493	9.4584
1406				0.0222877	0.9616	17.1244																			0.0182729	-1.1448	9.8375				0.023078	1.1667	19.6592	0.0338034	-1.0602	14.4294				4	0.0263155	-0.4064	9.0242
1407																															0.0255847	1.0808	20.8868							1	0.0481464	-0.3674	13.912
1408																												0.00469212	-1.5213	12.1367							0.0332279	1.0641	23.8577	2
1409	0.0275202	-1.3767	4.4016	0.00660459	1.2086	22.4056																0.00954723	1.044	20.5904	0.0446848	-1.1723	13.0566							0.000873217	1.0936	19.8397	0.0077903	1.2073	19.7706	6	0.00243638	-0.6844	13.57
1410																																								0	0.0030874	0.3903	14.2792
1411	0.011192	1.2334	19.8614																						0.0202785	1.1967	21.2031										0.0221225	1.111	0.8599	3
1412	0.0124106	1.235	20.281	0.00429012	-0.9637	7.5621																			0.0123058	1.2238	21.308										0.0448046	1.0232	2.1432	4
1413																												0.00467173	-1.5077	12.2384							0.0253785	1.0919	23.4268	2
1414	0.0412958	-1.2991	4.8387	0.0138865	1.1676	22.2628																0.0047533	1.1204	19.8569	0.0305205	-1.1582	14.1985							0.00249919	1.1257	20.1804	0.0204041	1.1446	19.034	6	0.00159574	-0.6893	13.4205
1415				0.0130663	1.1514	16.3214																						0.0253939	1.1008	16.6386				0.00624779	1.2361	15.9366				3
1416																									0.0342242	1.1374	22.8978													1
1417																																								0
1418				0.0131442	1.1241	22.4062													0.0442369	0.9855	21.0979	9.81308e-05	1.2669	19.6666	0.0386642	-1.1919	12.9999				0.0214538	1.1622	20.232	0.00474581	1.0163	20.5234	0.00543217	1.2051	19.3188	7	0.00121171	-0.6728	13.6728
1419																																		0.00209141	-1.2196	14.5513				1
1420																			0.0105976	-1.2006	3.9981													0.0111622	-0.7023	5.3285	0.00541739	-1.1399	11.3504	3	0.0439597	0.2244	21.6625
1421																																								0	0.0429153	0.3301	17.9178
1422	0.0210771	1.1795	20.3137																						0.0421238	1.0669	21.006													2
1423	0.0261971	1.2382	19.6424	0.00726378	-1.0057	6.9645																			0.0160411	1.2379	21.4422													3
1424				0.0267069	1.0119	22.4768																0.00534112	1.2018	21.2398										0.00629454	1.0084	19.9206	0.0261841	1.0894	19.7459	4	0.00280025	0.6806	14.1003
1425																												0.00518244	1.3056	14.9297				0.00986326	1.189	15.7356				2
1426	0.0148786	1.2634	19.5983	0.0101261	-1.0183	7.1265																			0.0111794	1.2683	21.5532													3
1427	0.0184141	1.1906	20.4166																						0.0385893	1.0885	21.121													2
1428				0.0362055	1.1066	18.1008																0.0151951	1.1835	18.2454										0.0180098	-1.1176	14.6972	0.0243217	0.7872	23.6245	4	0.0319521	-0.4047	9.6545
1429	0.00710838	1.1772	20.4195																						0.0224527	1.1501	21.2056							0.0413849	-0.903	8.2037				3
1430				0.0337235	0.9447	15.0304																						0.0438704	1.1294	14.5291	0.024455	1.1047	20.3236	0.00452796	1.2602	15.4595				4
1431				0.0238369	1.0933	15.653																												0.0216569	1.0799	15.2828				2
1432				0.0124907	1.0191	16.2811																						0.0280686	1.012	15.7951	0.00113678	1.3098	19.7705	0.0266788	1.0938	15.4255				4	0.0425676	-0.4317	8.5923
1433																																					0.00184577	-1.3059	4.5085	1
1434				0.0266355	1.0767	17.3027																						0.0120829	-1.2023	13.279	0.00101856	1.2586	20.6092	0.0249095	-1.0719	14.8209				4
1435	0.00371506	-1.4625	6.6078																						0.00617568	-1.2977	9.7635													2
1436																												0.0185678	-0.9004	12.8479	0.0286951	1.1306	21.0668	0.0448185	1.0211	16.68				3	0.0334982	-0.32	10.0059
1437	0.0106129	-1.2731	6.3799				0.0495818	-1.3157	12.3041													0.0410105	1.0553	18.4829	0.044726	-1.0438	8.6692										0.00498134	1.2629	18.6225	5
1438	0.00337477	-1.3923	6.6876				0.0384629	-1.3505	13.1557																0.0180203	-1.2594	9.8563										0.0364004	-1.0746	14.3549	4
1439																			0.0350133	0.8404	19.6468																			1
1440																																		0.040638	-0.7546	13.6574				1
1441																																								0
1442																			0.011177	-1.2578	4.1282										0.020451	1.2819	20.9583	0.0118716	-0.6808	5.4708	0.00870374	-1.1777	11.5439	4
1443																																								0
1444	0.0156753	1.2487	19.9246																						0.017871	1.2197	21.4219													2
1445																									0.0212805	-0.9738	8.3429				0.0034572	1.2652	19.7835							2
1446																			0.00830622	-1.2579	4.2423										0.0253604	1.2615	20.7584	0.0215073	-0.6853	5.3735	0.00767197	-1.1847	11.6202	4
1447																			0.0165854	-1.2211	4.2196										0.0485132	1.2067	20.8001	0.00128581	-0.6847	5.9195	0.00756285	-1.1897	11.3214	4
1448																																		0.0288929	-1.082	14.8656				1
1449							0.0399811	0.8581	14.4717													0.0228754	1.1608	16.4771										0.0258188	1.1121	16.7279				3
1450	0.0431185	1.0726	19.0741																						0.0233648	0.8635	1.0457							0.00989179	-1.1868	14.4041				3
1451	0.0106504	1.2688	20.1725																																					1
1452																																					0.0133428	-1.2009	4.3085	1
1453	0.0324443	1.1744	19.6492																						0.0214786	1.1839	21.1864										0.00456678	1.2302	1.26	3
1454	0.0299739	1.1801	19.5352																						0.0194189	1.2033	21.367										0.00223905	1.2598	1.1862	3
1455				0.0209159	1.1127	22.4529													0.0451139	0.9651	20.4765	0.048153	0.7342	19.0185	0.0377858	-1.1124	13.5745				0.0395287	1.073	19.8233	0.000907309	1.2243	20.2422	0.00727338	1.2277	19.4233	7	0.0016738	-0.737	12.9784
1456	0.0391855	1.1499	19.6469	0.00114947	-1.1598	9.2761																			0.0285225	1.1663	20.9936													3	0.0446938	0.2082	21.0793
1457																																								0
1458	0.0267872	1.1589	19.7009																						0.0203683	1.186	21.1332										0.00469012	1.2255	1.0487	3
1459	0.0230482	1.1642	19.7572																						0.020879	1.166	21.1874										0.0187855	1.1413	1.8636	3
1460	0.0330017	-1.2817	5.084																																		0.0276	-0.9189	13.0563	2
1461																																					0.0157819	-1.0833	13.5169	1
1462																0.0392024	0.8859	17.939	0.0102901	-1.1715	4.285																0.0331482	-1.0402	12.2182	3
1463																												0.0456306	-1.0233	3.2658				0.0482809	-0.8294	13.3182	0.00480858	-1.1966	5.0736	3
1464	0.039413	-1.4235	5.4697													0.0424096	0.936	18.4517	0.00670226	-1.2235	4.2005										0.0325267	1.1737	20.6502				0.0280401	-1.0489	12.494	5
1465	0.0228148	1.22	20.0393																			0.0296898	-0.5772	9.6354	0.0206748	1.1759	21.349				0.0121527	-1.2386	8.695							4
1466	0.00545488	1.221	20.6906																						0.0187368	1.2053	21.4053				0.0278201	-1.2157	9.2537							3
1467																0.0498301	-1.134	4.6135							0.0353197	1.0297	21.2201										0.000984018	-1.3288	4.4242	3	0.0239711	0.5381	22.6508
1468	0.00138527	1.3871	19.2118																																					1
1469	0.00350242	1.3921	19.1687																																					1
1470																									0.0486906	-0.7649	9.2132				0.0471398	0.8904	20.2659							2
1471	0.00370478	1.3739	19.2037																			0.0333077	-1.0375	9.9168																2
1472																									0.0392081	-0.7241	8.3376				0.0458421	0.6261	19.5579							2
1473																															0.0188386	1.2146	20.8964				0.0188539	-1.1249	12.6507	2
1474																															0.024357	1.1983	21.1403				0.0112278	-1.1509	12.769	2
1475																0.0324479	0.9482	18.469	0.0122261	-1.225	4.3649																0.0287535	-1.0719	12.6695	3
1476																0.0144594	1.057	18.3049	0.0124423	-1.2046	4.2417																0.0343346	-1.0479	12.7262	3
1477																0.0222119	0.9603	18.1533	0.0116383	-1.2343	4.321																0.0260608	-1.0857	12.3424	3
1478	0.0420031	1.4075	2.2606																																					1
1479				0.00207337	1.0469	18.0206																			0.0326111	-1.136	9.8761				0.0197416	1.2284	20.8133							3
1480	0.0495367	1.132	0.0909																																					1
1481																																		0.000705931	-1.0972	10.621				1
1482																									0.0446979	-0.8518	7.6921				0.039469	0.8246	20.1303							2
1483																																								0
1484							0.0477922	-1.1164	10.9933										0.00441205	-0.6811	3.6657				0.0279038	-0.9033	7.1756													3
1485	0.0408862	-1.4405	5.1586				0.0448537	-1.1283	9.981										0.0014897	-1.1234	4.3414													0.0396263	-0.6995	5.5087	0.00206555	-1.2365	11.8193	5
1486	0.0366925	-1.4784	4.4785										0.0193755	-0.6943	8.8112	0.0215165	-1.2221	5.1881										0.0363367	-0.827	3.8988	0.0148878	-0.8305	7.6672				0.017843	-1.1538	8.2207	6
1487	0.0475598	-1.3875	5.5167				0.0446354	-1.0253	9.3887										0.0040866	-1.1081	4.2647										0.0321474	1.1654	20.231				0.00708117	-1.1949	12.1601	5
1488							0.0497064	-1.2739	13.7489										0.00668732	-1.3164	3.9048													0.00175767	-0.741	5.7428	0.00195595	-1.0951	11.4665	4
1489				0.0357659	1.0638	15.6318																																		1
1490				0.0412859	1.061	16.3244																																		1
1491																			0.0431832	-1.0603	14.5701																			1
1492				0.0253911	-1.0573	8.2718																																		1	0.0152037	0.4454	23.2894
1493																																					0.0164259	1.1492	3.0686	1	0.00156387	0.3147	21.6188
1494	0.0283199	1.3337	0.8262																																					1	0.0171808	0.3993	22.7989
1495																															0.0472821	0.9313	21.0761							1
1496	0.00231388	1.3592	1.9413																												0.0231248	1.1556	22.5238							2
1497																																					0.024993	1.0946	2.7448	1
1498																																		0.00546506	1.0602	16.3798				1
1499	0.0381946	-1.2	6.9317				0.0353277	-0.9469	7.971							0.0280526	-1.2083	5.01																						3
1500	0.0159715	-1.3186	6.7713				0.0378994	-0.8373	6.3333							0.0152299	-1.2761	4.9076	0.0469931	-0.8237	9.5203																			4
1501				0.0197146	1.1058	0.5007																																		1
1502																																								0
1503																																								0
1504	0.0287464	1.3453	17.2124																															0.0430381	1.0235	17.1412				2
1505	0.0365391	1.3712	17.1742																												0.00904641	1.2937	21.5219	0.0413761	1.0248	16.2582				3
1506																																		0.000776848	1.0928	16.5844	0.0492222	0.9608	22.8311	2
1507	0.0162508	1.3169	19.1913																						0.0125481	1.1858	21.2712													2
1508				0.0201411	-0.9524	8.3674																			0.00218772	1.1902	22.1365													2
1509																			0.00912598	1.2425	17.4031																			1
1510																															0.0372952	1.1326	20.7736	0.026206	0.9328	16.777				2
1511																															0.0417045	1.0785	20.0418							1
1512																																		0.00190616	1.2858	16.3752				1
1513	0.0230472	-1.3162	7.4276																						0.0204833	-1.2049	9.3581													2
1514																																								0
1515																																		4.56681e-05	1.3924	17.4113	0.0484323	0.9562	23.3838	2
1516																																								0
1517																																								0
1518																0.044662	-1.1498	4.7045																						1
1519	0.0407168	-1.3382	6.4374													0.0380528	-1.1407	5.6002																						2
1520	0.0409993	-1.3139	6.7468													0.0489435	-1.1124	5.1255																			0.0424741	-1.044	6.4141	3
1521	0.0456489	-1.2811	6.5044													0.0194039	-1.2274	4.7856																						2
1522	0.0324428	-1.2877	7.1163													0.0263224	-1.2058	5.0422																						2
1523																0.0261247	-1.1744	4.0606																			0.0410585	-0.9527	4.7117	2
1524	0.0468474	-1.2983	6.8043													0.0191614	-1.2303	4.1804																			0.0482969	-0.978	4.8108	3
1525																																		0.00334297	1.2478	17.3588				1
1526																															0.0111222	0.711	22.273	0.00245215	1.253	15.7916				2
1527	0.0298821	1.4186	17.0068																0.0198303	0.7699	18.5215										0.00928112	1.3031	21.1518	0.0137789	1.0476	16.2903				4
1528																																		0.000305605	1.3673	15.3297				1
1529	0.010278	1.4874	17.1495																												0.00839673	1.3177	21.296	0.0219114	1.0988	16.3919				3
1530	0.0223522	1.4389	17.0803																0.0392563	0.7887	18.9356										0.0279244	1.2444	20.8361	0.0369249	1.0525	16.438				4
1531																									0.0136334	1.2153	21.3994													1
1532	0.00923061	1.5362	16.8547																															0.0140944	1.1769	16.6285				2
1533																0.0447199	-1.1337	4.0176													0.0399191	1.1689	0.0822	0.00668017	1.2235	16.1405	0.0489076	0.9806	23.7465	4
1534																			0.0496011	0.9994	0.4663																			1	0.0483998	0.3128	15.5962
1535																																								0
1536																			0.039696	1.0301	0.6751																			1	0.0393195	0.3144	15.4794
1537	0.00312603	-1.432	7.0194																																					1
1538																															0.0311033	0.6559	23.3533							1
1539	0.0153562	-1.3483	6.7369																						0.0381076	-1.1133	9.5389							0.0488933	1.0088	18.3396				3
1540																																		0.0457213	-1.0106	14.7977				1
1541	0.0108798	-1.3225	7.2939																						0.048771	-1.0399	9.542							0.0492181	1.0109	17.8776				3
1542																0.0494485	-1.1261	5.0875																0.0107774	-1.1265	14.8082				2
1543	0.00407735	-1.3213	8.0897																																					1
1544																																		0.0431979	1.039	16.4796				1
1545	0.0276247	1.2473	17.5588																															0.0445122	1.0261	16.0069				2
1546																																								0
1547				0.0163918	1.1243	16.6906																									0.00264951	1.3243	21.2972							2
1548																																		0.0108007	1.1459	16.1198				1
1549	0.0229232	1.1612	19.5461																						0.0156507	1.1317	21.3157				0.0183048	-1.1137	8.4978							3
1550																																					0.0323594	1.0855	2.4748	1
1551	0.0460612	1.1656	19.6538																						0.0333896	1.142	21.6748										0.0437288	1.0589	2.8083	3
1552	0.0205948	1.1867	19.7048																						0.0143977	1.1341	20.9823				0.0172152	-1.1355	8.5062							3
1553																															0.0210612	1.2173	21.748	0.000804992	1.2351	15.8384				2
1554	0.0474447	1.1356	19.8024																						0.0307475	1.1622	21.4618										0.00448094	1.2471	2.3601	3
1555	0.0287134	1.1416	19.4858																						0.0103179	1.1469	21.1409				0.0122687	-1.1287	8.5948							3
1556	0.00909077	1.0723	20.2762																															0.00566407	-1.0082	14.8859				2
1557																																					0.00911858	1.1173	2.7751	1
1558																									0.0226417	1.1672	21.8434													1
1559	0.0332425	1.382	17.6245																															0.0328616	1.0427	16.1521	0.034039	1.0144	23.753	3
1560																			0.0444994	1.1439	15.7403													0.0316542	1.0334	16.0204				2
1561	0.0157899	1.4845	17.2472																												0.042014	1.2177	21.7448	0.0404891	1.0516	15.8144	0.0328706	0.9946	23.9101	4
1562													0.0201722	-1.131	12.3943				0.0244899	0.8622	18.06	0.016064	-1.2177	7.456													0.0446366	0.9374	1.7531	4
1563	0.0218443	1.4542	17.1065																												0.031737	1.0061	16.6973				0.0461738	0.9299	0.0808	3
1564	0.0484477	1.3469	17.6192																																					1
1565	0.0478217	1.1378	20.0559																			0.0254003	0.942	19.3982	0.0199485	1.1427	20.5731										0.0301853	-1.0851	3.9347	4
1566				0.0227777	1.2381	22.4576																																		1
1567				0.0339446	1.1955	22.0662																			0.0346903	-0.7388	8.0201													2	0.0430353	-0.3535	10.1816
1568				0.0224566	1.2544	22.2544																			0.0163064	-0.7337	8.462													2
1569	0.00415467	-1.0834	7.3203																						0.0390334	-1.0539	9.489													2
1570																									0.0200978	1.1138	22.4451													1
1571																																		0.00854943	-1.1544	13.8845				1
1572	0.0210466	-1.1936	6.4832																												0.0381915	1.0167	22.7172							2
1573																																								0
1574	0.035302	-1.1455	6.5291																						0.0206574	-1.0143	9.1588													2
1575																			0.0154049	-0.8921	11.238													0.00547525	-0.4788	10.1824				2	0.0138596	0.3624	23.972
1576	0.0307477	-1.1113	6.5477																						0.0284518	-1.035	8.8495													2
1577							0.0455731	-0.9808	8.5332										0.0014496	-0.6548	10.7287													0.0150356	-0.5453	10.0604				3	0.00682088	0.4082	0.0675
1578	0.00975984	-1.1234	5.291																						0.0209221	-0.8729	7.5192							0.00834143	1.1914	16.753				3
1579	0.0124023	1.214	20.119	0.0153591	-0.9855	8.1481																			0.0136599	1.1925	21.8017													3
1580																									0.0127659	-1.1858	3.5041										0.00271915	1.2378	0.7975	2
1581																									0.00576066	-1.0187	4.1274													1
1582																																		0.0131709	-0.9436	13.4446				1
1583																			0.0433636	1.1158	16.1633													0.0491745	-0.4516	11.9669				2
1584																			0.0408711	-0.7634	13.7308	0.0402373	-0.769	11.1365																2
1585																									0.0414753	-0.557	6.8731				0.0399533	1.1619	21.4554				0.0281718	-1.1137	5.9208	3
1586																									0.046586	-0.7286	8.1859													1
1587				0.0447083	1.1608	22.2216																			0.0417127	-0.7242	7.9801										0.0368824	1.0809	17.0758	3
1588				0.0495138	1.1482	22.055																			0.0309323	-0.7115	8.0579													2
1589																			0.0451807	-0.7493	12.4691																0.013076	-1.0058	7.3707	2	0.0185857	0.2571	23.7706
1590																			0.00770768	-0.9884	12.2428	0.0235488	-0.7719	8.0169																2	0.0120343	0.3147	0.0651
1591																																		0.0264037	0.9955	18.3883				1
1592																																								0
1593																			0.0308099	-1.133	14.1545																0.0089654	-1.2165	4.5545	2
1594																									0.0291229	-0.8078	5.3679							0.0201173	-0.867	13.4984	0.0230391	0.8876	2.3774	3	0.0164832	0.2949	0.8042
1595																									0.0442947	-0.5843	7.1008							0.00213708	-0.9751	13.6132				2	0.0133047	0.3354	1.8559
1596																						0.0379887	-0.9708	8.1787	0.00128365	-0.649	7.0551							0.0333025	-0.8805	14.3146	0.0388529	0.6659	1.6935	4	0.0203852	0.2802	1.6512
1597																																					0.0442824	-1.045	4.9612	1
1598																																								0
1599																																								0
1600																																		0.0015768	1.2123	17.4543				1
1601																						0.015635	-0.6595	12.9693																1
1602																						0.0293472	-0.6302	14.5851							0.0235378	0.9475	22.1419				0.0134339	1.0702	22.1411	3
1603																									0.019689	1.0722	19.5782													1
1604																						0.0378851	-0.3691	11.7221							0.0466943	0.8267	19.2722	0.00157854	-1.1744	13.589				3
1605																									0.0193387	1.0763	19.8405													1
1606																			0.0153711	-1.1382	13.8172																			1
1607																									0.0111242	1.1165	19.9338													1
1608																									0.0294561	1.1466	23.0654										0.0469325	0.7019	1.8553	2	0.0284381	0.2041	20.5778
1609	0.0277126	-1.1122	9.3437				0.0116094	1.2987	14.9057																0.00865108	-1.2834	10.5236										0.01974	1.1595	16.2487	4
1610																																		0.0468943	-0.8409	14.4525	0.0382294	-0.9313	3.221	2	0.0332368	0.2294	23.1269
1611																			0.0141898	0.904	22.9661				0.0300387	-0.6532	9.0472													2
1612																									0.00609577	-1.3152	9.8663							0.0329707	0.6842	21.5422	0.0165471	1.1817	17.0498	3
1613																																					0.0118963	0.568	0.7508	1
1614													0.0107452	0.6646	19.0316				0.0146526	-1.184	6.6747																0.00124198	-1.1244	6.9399	3
1615	0.0044837	-1.0676	8.2582																						0.0160698	-1.118	10.643										0.0118349	1.0565	16.2798	3
1616	0.00176553	-1.0075	9.8527																						0.0240106	-1.1107	10.1803										0.020165	1.0373	16.2307	3
1617	0.0484456	-1.1229	8.8232																0.0157879	1.0796	17.7931				0.0077258	-1.2666	9.4845													3
1618																			0.0157879	1.0796	17.7931																			1
1619	0.0365984	1.2457	1.6723																0.0193019	-0.7256	14.7807																0.0110486	1.1731	2.0376	3
1620																																					0.0352851	1.0515	1.985	1	0.0484971	0.1891	22.0988
1621																			0.0133937	-1.2523	14.9912	0.0389878	-0.4801	8.3271													0.00280133	0.9953	1.3665	3
1622																			0.0102946	-1.2531	14.458																0.0181939	0.9622	1.3607	2
1623																			0.0265083	-1.1754	14.9886																0.00908172	0.9456	0.4915	2	0.0278638	0.1891	19.9815
1624																			0.0134111	-1.2226	14.2942																0.0098114	0.6969	1.4694	2	0.0183663	0.1925	21.5954
1625																			0.0411203	-1.0983	14.5282																			1
1626																																								0	0.0351645	0.2281	23.0984
1627																			0.0422461	-1.1389	15.3307																0.0279068	0.3898	2.2873	2	0.00854386	0.1817	1.4957
1628																																		0.00803851	-0.4912	12.5674	0.040726	0.4507	2.3742	2
1629																			0.0356796	-0.7914	12.2162													0.0344595	0.5541	15.5579				2	0.00208284	-0.0946	3.5904
1630													0.0181929	-1.1205	10.8701				0.00133114	1.0472	17.8122	0.0313718	-1.1512	7.5049										0.0356656	0.8763	23.4994				4
1631																																		0.00163115	-1.3022	14.7687				1
1632																						0.0183151	-0.4692	11.0769										0.009412	-1.1696	13.4284	0.0318727	0.9603	22.8908	3
1633																																		0.0152806	-1.129	14.6196	0.0302108	1.0609	22.6689	2
1634																			0.00919204	-1.0567	14.5526				0.0395561	-0.4781	6.2376										0.0086266	1.1399	0.029	3
1635	0.00827303	-1.2749	8.7955																						0.0106473	-1.1405	10.5699							0.0383009	0.7503	21.6391	0.00511235	1.2609	16.3741	4
1636	0.0280565	-1.1797	8.5201																			0.0362972	1.0429	22.5272	0.00505394	-1.2307	10.4575										0.00108568	1.3289	16.6364	4
1637	0.00791467	-1.1832	8.5294				0.00504567	1.2102	16.8394																0.00558318	-1.2657	10.8458							0.0287209	0.9511	21.5915	0.0127989	1.1996	16.9069	5
1638							0.046462	-1.2876	12.8585																									0.0276467	1.0823	17.2138				2
1639	0.0216546	-1.0587	8.5471							0.0478243	-0.6826	14.892													0.00791644	-1.2329	11.0217										0.029862	1.1258	17.4954	4
1640							0.0212298	-1.3919	13.5505	0.0366532	0.9529	17.8854																												2
1641																									0.0125091	-1.1551	9.3331							0.0125528	1.1666	15.189				2
1642	0.00262318	-1.3463	8.2199				0.0282237	0.9979	15.7683													0.0499195	0.999	22.3289	0.00535652	-1.3404	10.5634							0.0315828	0.9614	21.9514	0.00666002	1.2346	16.1697	6
1643																			0.0281057	-1.1587	3.5909				0.0453968	-0.949	7.6763				0.0103515	1.2843	21.3618				0.0276274	-1.0807	12.7789	4
1644	0.001399	-1.3554	8.2183				0.0475746	1.0718	15.0189																0.00428536	-1.3352	10.7814							0.0301853	0.9857	21.8963	0.0126963	1.2002	16.512	5
1645										0.0434115	-0.4731	11.8741																			0.00202901	1.1961	20.8836				0.0164277	-1.0865	10.8349	3
1646	0.00323708	-1.1996	7.8108																						0.00944961	-1.3418	10.8117										0.0128989	0.9797	16.3206	3
1647	0.0124186	-0.998	7.939																						0.0131187	-1.2947	10.6199										0.0110103	0.994	15.856	3
1648																			0.000783546	0.8752	18.6326													0.0419093	0.8621	23.378	0.0077001	1.2013	16.7271	3
1649																																								0
1650																																					0.0421374	0.9323	0.9152	1
1651																																					0.0179726	1.1262	23.0971	1
1652																																		0.0456099	-0.9985	13.8483	0.00785335	1.1687	23.187	2
1653																																		0.049167	-1.0085	14.52	0.0213812	1.0943	23.3338	2
1654																																		0.0398155	1.0509	15.6986	0.0232826	1.048	23.682	2
1655																			0.0298127	-1.1261	14.2956													0.0418352	-1.0383	14.8777				2
1656																			0.0449618	-1.0549	14.463				0.0141152	-0.9315	11.8544							0.0140981	-1.1532	14.7879	0.00364038	0.9942	0.548	4
1657																									0.0411396	-0.7297	8.4818							0.0148744	1.1579	16.5612				2
1658																			0.0178382	-1.2052	14.7839				0.0219301	0.8134	1.5855										0.0374455	0.7759	23.3473	3
1659																									0.0313463	-0.7631	8.6621													1
1660																						0.0190713	1.1289	0.4164																1
1661																			0.0222165	-1.1922	3.891				0.0496577	-0.7179	7.5233				0.0218844	1.2389	20.5039				0.030985	-1.0308	11.5426	4
1662																			0.0125547	-1.261	4.1737										0.0167067	1.2315	21.0053							2
1663										0.0397394	-1.1575	14.9002							0.00140596	0.9836	18.0357													0.0263618	0.8739	23.4884				3
1664	0.035772	1.1878	19.4208																						0.0266023	1.2074	21.7628										0.0294966	0.9639	23.3359	3
1665																									0.0235648	-1.2686	10.9115										0.00284239	1.2868	16.518	2	0.0471895	-0.3324	11.053
1666																									0.0121743	-1.2849	10.63										0.00301686	1.2883	16.4231	2
1667																									0.0112289	-1.1343	9.8631							0.0410283	0.9539	20.4732	0.0116478	1.1808	16.4048	3	0.036244	-0.3218	11.3345
1668																									0.0127493	-1.0863	9.766										0.013338	1.1837	16.6488	2	0.0458662	-0.3049	11.3989
1669	0.029982	-1.1397	9.0909																						0.0126844	-1.1373	9.9365							0.0408247	0.9567	20.6799	0.0235667	1.1427	16.7852	4	0.0365301	-0.2762	11.3423
1670																									0.0150501	-1.1689	9.9674							0.0434306	0.9518	20.7307	0.00550276	1.2348	17.0095	3	0.0396083	-0.2981	11.1179
1671	0.00599754	-1.3208	7.5727																						0.00729006	-1.2773	9.6768							0.0103714	1.1438	20.118	0.0399747	1.0797	16.5769	4
1672																																		0.00769203	-1.1225	13.2214	0.031267	1.0019	0.837	2
1673																						0.0264869	0.2775	16.2197							0.0464873	1.0763	21.5094							2
1674																																		0.0218349	1.0248	15.2185				1
1675																									0.0174142	-1.1304	8.654							0.0122368	-1.1497	14.7801				2
1676	0.0208474	1.216	20.0312	0.00195238	-0.7835	7.207																			0.0138584	1.201	21.4296										0.0339507	1.0574	1.8653	4
1677																																					0.0249763	0.932	22.3088	1
1678	0.0411099	1.1584	19.7613																						0.049211	1.0596	21.4283				0.0415463	-1.043	8.6307							3
1679	0.0192303	1.2233	20.0734	0.00116955	-0.7821	6.4069																			0.0109871	1.2088	21.5392													3
1680																									0.0363874	-1.0961	9.5331													1
1681																									0.0333878	1.11	21.5297				0.0404637	-1.0682	8.4003							2
1682	0.0114583	1.2103	20.3303	0.00965945	-0.72	6.3256																			0.0232963	1.1456	21.5718							0.0443496	-0.9887	13.6479				4
1683	0.0317387	1.1689	19.5694																						0.0401146	1.0694	21.5377													2
1684													0.0064763	-1.2148	8.7489				0.00795675	0.9702	18.1688													0.0235459	0.9078	22.8623				3
1685																															0.000881599	1.3216	21.8425							1
1686										0.00820275	-1.2217	14.0362							0.000436789	1.0524	17.8485	0.0309856	-1.1794	7.0328				0.0198064	-1.0444	5.5429				0.0306565	0.8551	22.9899				5
1687													0.00978048	-1.2393	8.3114				0.00588842	0.9954	17.9443	0.0304343	-1.1668	7.3857										0.0395227	0.8325	22.8324				4
1688	0.045117	-1.0793	8.6007				0.00747916	1.2695	15.3347																0.0106574	-1.3222	10.5473										0.0170867	1.1667	17.1131	4
1689	0.0430299	-1.0434	9.6341																			0.0107651	1.095	0.3181	0.00464165	-1.3769	10.8457										0.00626992	1.2201	16.5219	4
1690	0.0482855	-1.0827	8.6707																						0.00756945	-1.2337	10.4265							0.00559862	1.0576	20.6494	0.0020797	1.2963	16.1904	4
1691																									0.0155747	1.0785	20.9614													1
1692	0.0111266	1.2196	20.3201																						0.0387206	1.092	21.5422													2
1693	0.0442897	1.1635	19.7261	0.00400317	-0.8561	7.3224																			0.0151587	1.1882	21.3738													3
1694										0.0123277	-1.2448	14.32							0.00827526	0.9618	17.6375	0.0434301	-1.1194	7.566										0.0377177	0.8113	23.1009				4
1695	0.010474	1.2177	20.3614																						0.0159671	1.156	21.4178							0.0384085	-0.7444	10.6232				3
1696				0.00286675	-0.7928	7.0044																			0.0173519	1.1661	21.269							0.0106804	-1.1122	10.3947				3
1697	0.0131834	1.2437	20.1584																						0.0291511	1.1277	21.8099													2
1698				0.0403892	-0.6893	6.9007																			0.0102064	1.188	21.3369							0.00355086	-1.183	10.8886	0.00367658	1.1961	1.4311	4	0.0330161	0.301	22.805
1699										0.0391151	-1.1328	14.537							0.00039743	0.9864	18.3367	0.0324168	-1.155	7.3847										0.026212	0.8971	23.2901				4
1700										0.0128392	-1.2376	13.9764							0.0172213	0.906	18.4993	0.0326807	-1.1033	7.8918				0.00217601	-1.2661	4.4735				0.0319029	0.8636	23.045				5
1701																																								0
1702										0.0394285	-1.1537	15.0526							0.0142914	0.8419	18.7946													0.0303839	0.8605	23.2673				3
1703	0.0273236	1.1467	19.9861																						0.0344888	1.1129	21.3721													2
1704	0.026202	1.1867	19.8826																						0.0258103	1.1356	21.3243													2
1705	0.0436791	1.1614	20.2451																						0.0190655	1.1754	21.4001													2
1706	0.0338874	1.1904	19.5463																			0.0407509	-0.939	10.0816																2
1707																									0.00102369	1.4006	22.3139							0.0305238	-1.0188	11.5127	0.0413544	1.0456	1.3165	3	0.0221298	0.2382	0.3869
1708	0.0128728	1.4108	18.7688																																					1
1709	0.0024807	1.437	19.0174																																					1
1710																																								0
1711																																								0
1712	0.0109563	-1.2572	8.5098																						0.0262631	-1.2523	10.5003							0.00857505	1.0556	21.7356				3	0.0159071	-0.2604	13.6224
1713																																								0
1714	0.0173771	1.418	1.455																																					1
1715																			0.0328942	-0.8766	10.1201													0.0410361	-0.8218	9.75	0.0464313	-1.045	4.8609	3
1716																																								0
1717	0.00450232	-1.3512	7.9156																			0.0305077	1.1772	19.1501	0.0468518	-1.1639	11.1806							0.00201079	1.1438	21.8014	0.0447987	1.0679	17.2321	5	0.0302948	-0.3618	13.269
1718																									0.00772145	1.2671	21.0412													1
1719	0.0355575	-1.0537	5.9846				0.0128968	-1.1497	10.0402				0.0132265	-1.1978	7.3824	0.0337172	-1.1649	5.0201																			0.00844021	-1.0844	5.8628	5	0.000812551	0.5267	23.2391
1720																			0.0228129	-1.2173	4.9932																			1
1721																			0.0429527	1.0468	1.4641																0.034236	-1.0182	10.9401	2
1722																0.0397132	-1.1579	3.6222																						1

## Sheet: Table S4. Untargeted linear
Metabolite #	Participant A		Participant B		Participant C		Participant D		Participant E		Participant F		Participant G		Participant H		Participant I		Participant J		Participant K		Participant L		Participant M		Individual-level Sig in n=	Group-level
	p	slope	p	slope	p	slope	p	slope	p	slope	p	slope	p	slope	p	slope	p	slope	p	slope	p	slope	p	slope	p	slope		p	slope
1													0.0186546	-0.0496			0.00728007	-0.0674			0.0440193	-0.0816			0.0499743	-0.0645	4	0.00118129	-0.0355
2																											0
3																	0.0401361	-0.0651									1
4																			0.000915418	0.0441							1
5									0.0110978	-0.0682													0.0158403	-0.05			2
6	0.00808659	0.0533																									1
7																											0
8																									0.0053378	0.0308	1
9																											0
10																			0.00100593	0.0568							1
11																											0
12					0.0350308	0.0771																					1
13			0.0193281	-0.0578																							1
14																											0
15																											0
16																											0
17															0.021137	0.0634											1
18																											0
19																											0
20																			0.0318409	-0.0649							1
21															0.042997	-0.0604											1
22																			0.0431889	0.0579							1
23															0.0455322	-0.079											1
24					0.0130293	-0.0707			0.005475	0.076							0.00680196	0.0857			0.0390778	-0.0599					4
25															0.0144082	-0.0844											1
26													0.0268001	0.0604													1
27													0.0241866	0.069													1	0.0198162	0.0103
28																											0
29											0.034829	0.0542															1	0.0244723	0.0229
30							0.024076	-0.0734					0.029096	0.0676													2
31																											0
32							0.0415322	-0.0653					0.0143398	0.0722													2	0.0173115	0.00927
33													0.03867	0.0623													1
34																											0
35																											0
36																	0.0327216	-0.048									1
37																									0.0288766	-0.0595	1
38																											0
39																											0
40					0.0373131	0.0759																					1
41																					0.0471757	-0.0686					1
42			0.0431511	-0.0509																							1
43	0.0279751	-0.043																	0.0045722	-0.0731							2	0.0012756	-0.0391
44																			0.00540439	0.0625							1
45			0.0498715	-0.0657																	0.0404412	-0.0896					2	0.0342611	-0.0165
46	0.00838764	-0.077			0.0131295	-0.0633	0.0221191	-0.0711	0.031288	-0.0664															0.0145368	-0.0511	5	0.0056305	-0.0417
47																											0
48																							0.0498945	-0.056			1
49																			0.000823547	0.0456							1
50			0.0119771	0.0584			0.0012023	-0.0864	0.0158195	-0.0673							0.037408	-0.0512									4
51					0.000708241	0.0772											0.0414011	-0.0767									2
52																											0
53	0.00917358	0.0569			0.00408884	0.0738											0.0234763	-0.084									3
54																											0
55													0.0189044	0.0722	0.0325114	-0.0744					0.0216708	-0.0949			0.00209954	0.0782	4
56																	0.00247696	-0.0899			0.0221352	-0.0885					2
57							0.0103702	-0.0754					0.000920171	0.0801					0.00208162	0.0737					0.00973287	0.0743	4
58																											0
59																											0
60																											0
61																											0
62																			0.00436485	-0.0749			0.0289287	0.058			2
63																											0
64																											0
65																							0.00494329	0.0691			1
66																											0
67															0.0215201	0.056			0.00903522	-0.068							2
68																									0.0336603	0.0679	1
69																	0.046772	-0.0625									1
70															0.0352808	0.0441											1
71																											0
72																			0.0242198	0.067							1	0.0436469	0.0238
73															0.0190902	0.0645											1
74			0.0227863	-0.0632																							1
75																			0.0374561	-0.0366							1
76																											0
77																											0	0.0474847	0.0244
78			0.0240899	0.0318																							1
79																											0
80																											0
81													0.0179633	-0.0707													1
82																											0
83	0.0250194	-0.0499																									1
84																											0
85																			0.0467396	0.0548			0.00425306	-0.0642			2
86																											0
87																											0
88									0.0132199	0.0711							0.00814266	-0.0693									2
89																							0.00186656	-0.0693			1
90					0.02662	-0.0643																					1
91																											0
92																											0
93																											0
94																											0
95																											0	0.00047431	-0.0236
96													0.00284007	0.0757													1
97																											0
98																											0
99	0.000651548	-0.0563																									1
100			0.021566	0.0674	0.0421966	0.0538																					2
101															0.000688891	0.0841											1
102																											0
103																											0
104																											0
105					0.0397639	0.0561																					1
106							0.0323387	-0.0696									0.0490958	0.0769									2
107																											0	0.000873497	-0.0351
108																			0.0279773	0.0357							1
109																											0
110													0.00178714	0.0786													1
111																											0
112	0.00175908	0.0809	0.0157841	-0.0725			0.00144548	0.0866																			3	0.0410665	0.0254
113	0.030129	-0.0329																									1
114																					0.0311017	-0.0814					1	0.00221242	-0.0309
115																											0
116																			0.00261942	0.0414							1
117																											0
118																											0
119	0.0159913	-0.0331											0.0284568	-0.0696													2
120																											0
121	0.0438275	-0.028																					0.0143421	-0.0522			2
122																							0.0373892	-0.048			1
123																							0.00210045	-0.0761			1
124													0.0110389	-0.0418			0.0268219	0.0815									2
125																											0
126	0.00451276	-0.0221																					0.0125209	-0.0516			2
127																							0.0320571	-0.0449			1
128																							0.000592491	0.0802			1	0.0126182	0.0196
129																											0
130															0.0177671	0.0798											1
131																											0
132													0.00231404	-0.0383	0.0433436	0.0383	0.0169864	0.0834									3
133																			0.0440499	-0.0375							1
134	0.00616343	0.0729																									1
135							0.0346952	-0.0732																			1
136																							0.0315401	-0.0643			1
137																											0
138																											0
139					0.00152229	-0.073							0.00936005	-0.0736					0.0413967	-0.0625			0.00922224	-0.0713			4	0.00197072	-0.0417
140																											0
141																											0
142					0.0357415	0.0594	0.0246213	-0.0755																			2
143					0.0492775	0.0594									0.00356102	0.0737			0.00555436	0.0723							3
144					0.000176424	0.0748	0.000786059	-0.0875																			2	0.00991785	0.0203
145																											0
146							0.0143889	-0.08					0.0134411	0.065							0.0440909	-0.0877					3
147																											0
148					0.014541	0.0548	0.0136873	-0.0771																			2
149															0.00237495	0.0765			0.00623474	0.0717							2
150					0.0482359	-0.0649																					1
151																							0.021081	0.0645			1
152																											0
153																											0
154																									0.0140069	-0.0702	1
155			0.00877396	-0.074																							1
156																					0.0437386	-0.0886					1
157													0.0349313	0.0698													1
158																									0.0129754	0.0628	1
159																											0
160																											0
161																											0
162																											0
163																											0
164							0.0447699	-0.0666																			1
165			0.0492298	-0.0556																							1
166	0.00793548	-0.0471																									1
167																	0.0386852	-0.034									1
168	0.00597596	-0.0555																	0.0451781	-0.061							2
169																					0.0369394	-0.0848					1
170																											0
171																											0
172	0.0228596	0.0719					0.046821	0.0707	0.00808779	0.0618							0.0474908	0.055									4	0.0260414	0.0324
173																											0
174													0.00602211	-0.0444									0.0049246	-0.0687			2
175													0.0307075	0.0635													1
176																					0.048919	-0.0673					1
177					0.00966262	0.0737									0.0153953	0.062											2
178																			0.0354825	0.0638							1
179																											0
180																							0.0208245	-0.0619			1
181																											0
182			0.0415445	0.0495									0.0363127	-0.0621													2
183													0.0377984	-0.0398									0.00144867	-0.0725			2	0.0395462	-0.0188
184																											0
185													0.0256543	0.0638													1
186																											0
187							0.0420584	-0.0735																			1
188							0.0482479	-0.0585					0.0203148	0.0666													2
189																							0.011645	-0.0542			1
190																							0.00741416	-0.0679			1
191																											0
192									0.0413921	-0.0637													0.0218293	-0.0639			2
193													0.0151015	0.0746	0.00572592	0.0783											2
194																							0.00488468	0.06			1
195	0.0112317	0.0678			0.00576486	0.0765									0.00710124	0.0608											3	0.0112711	0.0213
196																	0.048187	-0.0504									1
197													0.0303788	-0.07					0.017909	-0.0695							2	5.75141e-05	-0.0438
198																											0
199																											0
200																											0
201	0.0295943	-0.069					0.00503723	-0.0743							0.00140304	-0.0876	0.0172972	-0.0781			0.00996483	-0.083					5	0.00364813	-0.0555
202	0.0075287	-0.076											0.00472045	-0.0796			0.0115106	-0.0636	0.000387986	-0.0771			0.00555765	-0.0724			5	3.69407e-05	-0.0557
203																											0
204													0.0457728	-0.0616					0.00185484	-0.0699			0.0212189	-0.0547	0.0202135	-0.0591	4	0.00173948	-0.0385
205																	0.0470118	-0.0599	0.000125813	-0.0758			0.0225669	-0.0654			3	0.0025352	-0.0319
206													0.00973215	-0.0683			0.0472123	0.0669									2
207																							0.0404918	-0.0622			1	0.00850257	-0.021
208							0.042046	-0.0691					0.00129132	0.0748					0.00907958	0.0711	0.00972873	-0.0903			0.00155989	0.0842	5
209													0.0327992	0.0631					0.00441735	0.0728	0.00744215	-0.0921			0.00617612	0.0793	4
210	0.0130311	-0.0677																					0.00570412	0.0657			2
211																							0.00419951	-0.0646			1	0.0481185	-0.0138
212																											0
213																							0.00509976	-0.0605			1	0.0324373	-0.0136
214																			0.0352932	-0.0646							1	0.0363716	-0.0189
215																											0
216																											0
217																											0
218																					0.000678923	-0.0887	0.0231441	-0.0628			2
219																											0
220																											0
221			0.017559	-0.0586																							1
222													0.0283013	-0.0429													1
223																											0
224																											0
225																							0.00648171	0.0719			1
226																							0.0230938	0.0644			1
227																											0
228																											0
229					0.00705076	0.0398																					1
230									0.043083	-0.0711									0.0318069	0.0326							2
231							0.0376218	-0.0705																			1
232															0.0469313	0.0632											1
233							0.0206897	-0.0652																			1
234					0.047685	0.0462																					1
235																											0
236																			0.0119373	0.0598							1
237																											0
238																											0
239																	0.0353503	0.0645									1
240																											0
241													0.0434762	-0.0503													1
242																											0
243													0.00921236	0.0765					0.047308	0.0502			0.00262091	-0.0686			3
244																											0
245															0.00331138	0.0857											1
246															0.00702809	0.0665									0.0452674	0.0553	2	0.0125727	0.0234
247																											0
248																											0
249																											0
250																											0
251																											0
252																	0.0280782	0.051							0.0392961	0.0706	2	0.0342709	0.0305
253	0.0212314	-0.0244																									1
254					0.0300257	-0.0613																					1
255													0.041223	-0.0604													1
256																											0
257																											0	0.00371834	-0.0235
258			0.0357413	-0.0559	0.0297028	-0.0672			0.00231116	-0.0832			6.3896e-06	0.0836	0.00033914	0.094			0.00349116	-0.0713					0.00206729	-0.0851	7	0.0346461	-0.0196
259			0.0324814	0.0568																							1
260																											0	0.000842264	-0.0257
261					0.00275077	-0.0696			0.0394475	-0.0728							0.00938245	0.0814	0.00175319	-0.0753					0.00558822	-0.0725	5	0.0162267	-0.0209
262							0.0178213	0.0717							0.000111794	0.0925	0.0330006	-0.0662									3
263															0.0128942	-0.0752											1	0.0402253	-0.0196
264																							0.0208445	0.0664			1
265																											0
266																											0
267																							0.0158464	0.0571			1
268																											0
269																											0
270																											0
271					0.00737776	0.0774																					1
272	0.0181902	-0.0343																									1
273			0.00386488	0.0698																							1
274			0.0479628	-0.051																							1
275																											0
276																											0
277					0.0134649	0.0818																					1
278													0.0228374	0.0654													1
279					0.0305596	-0.0658			0.0109728	0.0742							0.00548391	0.0809			0.0462396	-0.054					4
280									0.0254942	-0.0599																	1	0.0023057	-0.0323
281					0.034885	-0.0577																					1
282	0.00258666	0.078											0.00223461	0.0787							0.0308616	0.0591					3	0.00652943	0.029
283													0.00286774	0.0746													1	0.00211067	0.0249
284																											0
285																											0
286																							0.0126581	-0.0545			1
287					0.0237244	-0.0668			0.00697693	0.0756							0.00522718	0.083									3
288									0.0342901	-0.057											0.0422457	-0.074					2	0.000821596	-0.0342
289																											0
290																							0.026624	0.0644			1
291																			0.0117809	-0.063							1
292													0.0413959	0.0629													1
293													0.0159255	0.0707													1
294					0.00731075	-0.0742			0.0102765	0.0743							0.00401679	0.0821									3
295																											0
296																											0	0.0310195	-0.0213
297																			0.018006	-0.0695							1
298																											0
299																											0
300																							0.00982541	0.0605			1
301									0.0436052	0.0682																	1
302																	0.00650221	0.088									1
303																											0	0.0406411	0.0139
304							0.0295504	-0.0761	0.036736	-0.0654																	2
305																											0
306																											0
307																	0.0401484	0.0518									1
308																			0.0458863	0.0581	0.0378152	-0.0786					2
309																											0	0.0111027	-0.0175
310																											0
311																	0.0468657	-0.0631									1	0.0445314	-0.0176
312																											0
313																			0.00537236	-0.0691							1
314																											0
315																											0
316															0.0437121	-0.0667											1
317					0.0186914	0.0708	0.0444642	0.0689									0.026873	0.0631					0.0175474	0.0447	0.039431	0.0459	5	0.0138739	0.0261
318																											0
319																											0	0.0447037	-0.0153
320																											0
321	0.0370697	0.0528					0.0436714	0.0714					0.0352148	0.0508	0.0304996	0.0547	0.00524092	0.0791									5	0.00838768	0.0318
322																											0
323																							0.0100206	-0.0523			1
324																											0
325																											0
326																											0	0.04063	-0.026
327																							0.00592991	-0.0601	0.0168404	-0.0769	2
328					0.0498988	-0.0579																					1
329																											0
330													0.0499694	-0.0641													1	0.0105112	-0.0301
331																									0.0385715	-0.0601	1
332																											0
333																											0
334																											0
335																											0
336													0.0497942	0.0661	0.00113265	0.0666											2
337																					0.00760745	-0.0944					1
338																											0
339							0.0487243	-0.037							0.00385307	-0.0765											2
340							0.0202865	0.0715																			1
341																											0
342	0.0305536	0.0447			0.00294489	0.0768											0.0440675	-0.0735			0.0192382	0.0953					4
343																											0
344																											0
345			0.0170529	-0.065																							1
346																											0
347																			0.0282754	-0.0624							1
348																	0.00810926	0.0801					0.0466052	0.0463	0.0299407	0.0715	3
349					0.0279786	0.0669											0.000875702	0.05	0.033992	0.0594							3
350	0.0275107	0.0471			0.00340939	0.0783											0.0352185	-0.0761			0.0268469	0.0928					4
351																											0
352																											0
353																									0.0338677	-0.0503	1
354																											0
355									0.0422666	-0.0616							0.0237489	-0.0785			0.0351045	-0.0913					3
356	0.0324289	0.0459			0.00316153	0.0789											0.0294355	-0.0768			0.0373486	0.0929					4
357	0.0198637	-0.0617																									1
358																											0
359																											0
360																	0.0230652	-0.0778			0.0288042	-0.0915					2
361	0.0216973	0.046			0.00366441	0.0707															0.0274105	0.0945					3
362																							0.00809108	0.0676			1
363			0.0273751	-0.0581																							1
364																											0
365																											0
366																			0.0261342	0.0302							1
367																											0
368																	0.0209675	0.0759									1
369													0.0273968	0.0699					0.00289977	0.0605	0.0211146	0.064					3
370																											0
371																											0
372															0.0264342	0.0656											1
373																											0
374																			0.0101137	0.0385							1
375																											0
376																											0
377																											0
378																											0
379	0.0302605	0.0323																									1	0.0258418	0.0372
380																											0
381					0.025594	0.0756			0.0342347	0.0716																	2
382																	0.00978039	0.083									1
383																	0.027844	0.0483									1
384			0.0129633	0.0314			0.0483566	0.0726																			2	0.0270701	0.0361
385															0.0478411	-0.0641											1
386																											0
387					0.0396355	0.0731							0.034707	0.0562			0.00266001	-0.0655			0.0421497	0.0739					4
388																	0.0477415	0.0419									1
389			0.0343396	0.0516																							1
390					0.023502	0.0751																					1
391			0.0464706	0.0441																							1
392																									0.0174378	0.051	1
393																											0
394															0.011191	-0.0825											1
395																											0
396															0.0026901	-0.071											1
397																											0
398			0.0248345	0.0547																							1
399													0.0424388	0.0595	0.0247716	-0.0627											2
400													0.0107032	0.0702													1
401			0.00238596	0.072	0.0318882	-0.064			0.0160383	0.0629	0.00684934	-0.0688	0.013567	-0.0665					0.000591081	-0.0749					0.000375454	0.0876	7
402																											0
403	0.0422379	-0.0529																							0.0351547	-0.0512	2
404																											0
405																											0
406																											0
407	0.0482453	0.0507	0.00592363	0.071	0.00439137	-0.0536	0.0396895	-0.0713					0.0167868	-0.0663	0.0375675	-0.0762	0.00160915	-0.0924	0.0380774	-0.0536							8	0.00112034	-0.0263
408	0.00256736	0.0751	0.0130414	0.0373	0.0151046	-0.071	0.00715664	0.0791					0.0408123	-0.0608					0.043813	0.0554			0.00618567	0.0677			7
409																							0.0350479	0.0476			1
410																	0.0203947	0.0648									1
411	0.0295495	0.0496											0.0429073	-0.0543	0.0212573	-0.0633	0.0226182	-0.071			0.0152404	-0.0857	1.492e-07	0.0831			6	0.00654948	-0.0288
412																											0
413																											0
414																											0
415																											0
416			0.0281014	-0.0621																							1
417																	0.0155237	-0.0768			0.0437133	-0.0876	1.86041e-05	0.079			3	0.024799	-0.0249
418																											0
419									0.0214122	-0.0639			0.0188988	-0.0679													2	0.0181383	-0.0307
420																											0
421																			0.0371021	-0.0272							1
422			0.0413318	-0.0624	0.0268083	-0.0679	0.0485365	-0.0683	0.0218262	-0.0645					0.00299551	-0.0883	0.0210035	-0.0798					0.00260349	-0.074	0.0063962	-0.0804	8	0.000424571	-0.0569
423															0.0252599	-0.0799			0.0165163	-0.0609							2
424							0.00431411	0.0733																			1
425							0.00370374	0.0804							0.0267299	0.0814	0.000801728	0.0587			0.0169785	-0.0755					4
426							0.00872858	0.0727							0.0474791	0.0665											2
427	0.0472201	0.0566											0.00764755	0.0737													2
428																											0
429																	0.0398133	0.0779									1
430																											0
431							0.000141164	0.086			0.0308911	0.0592					0.0145874	0.0845					0.0165323	0.0492			4	0.0269038	0.0251
432													0.0272743	0.061													1	0.0402827	0.0199
433																											0
434							0.016569	0.0692			0.0283249	0.0601											0.0258365	-0.0601			3
435													0.0318038	0.0497													1
436																											0
437													0.0242128	0.0621													1
438							0.0213849	-0.0726													0.00337339	-0.0972					2
439									0.0276118	0.0711																	1
440																											0
441																											0
442															0.0379352	0.0525	0.002436	0.0911									2
443																											0
444																			0.0459784	-0.0611							1
445													0.0419284	0.0578													1
446									0.0460092	0.0614																	1
447			0.033777	-0.0457																							1
448													0.0422301	0.0578													1
449																											0
450													0.0173646	0.0669													1
451																									0.0140464	-0.0682	1
452																											0
453																							0.000921707	0.0706			1
454	0.0176619	-0.0749																	0.0424746	-0.0504							2	0.0361884	-0.0201
455																							0.00190876	0.0559			1
456																			0.0117101	-0.0624							1
457							0.00370273	-0.0811							0.0236665	-0.0768	0.0444671	-0.0699					0.00612587	-0.0586			4	0.0190348	-0.027
458																							0.00769191	0.0635			1
459																											0
460															0.0360795	0.0762											1
461																											0
462																											0
463					0.0347655	0.0721																					1
464																					0.042047	-0.0879					1
465															0.0271521	0.081											1
466					0.0363786	0.0728																					1
467																											0
468					0.00519169	0.066																			0.0251495	-0.0628	2
469															0.0473225	0.0757											1
470																											0
471																											0
472																											0
473															0.0494119	0.0712											1
474																											0
475									0.00382175	0.0507			0.000767583	0.0801	0.0373655	0.078			0.0373955	0.0512			2.79347e-05	0.051	0.00141976	0.0833	6	0.0162298	0.0283
476					0.0275663	-0.0713							0.00670862	0.0779	0.0346852	0.0684											3
477															0.0286587	-0.072									0.0221502	0.0687	2
478																							0.0430033	0.0597			1
479																											0
480	0.00910031	0.0725																									1
481	0.0221143	0.0619																									1
482																											0
483																											0
484	0.00610771	-0.0668							0.0443325	0.0584															0.0143626	-0.0483	3
485																											0
486					0.0319399	0.0715																					1	0.0137021	-0.019
487																											0
488																											0
489																	0.0275901	0.0537			0.0352962	0.0485	0.021221	0.0499			3
490																											0
491													0.0143203	0.0719													1
492																											0
493			0.00191219	0.0547															0.0270983	0.0654			0.0399691	0.061	0.0427161	0.0597	4	0.00099441	0.0339
494																											0
495																							0.0289222	0.06			1
496																											0
497	0.0184898	0.0704	0.00705158	0.0468	0.0307428	0.0613					0.0338254	0.0571	0.000474467	0.058	0.0162999	0.0691			0.0380985	0.0632					0.010689	0.0785	8	0.000161204	0.0488
498													0.0100859	0.0724													1
499																									0.0203803	-0.0585	1
500							0.0437455	0.0624									0.0155074	0.0569									2
501							0.047901	0.062									0.0142915	0.0651									2
502					0.0262015	-0.0555							0.0066998	-0.0735													2	0.00858283	-0.0206
503																											0
504							0.0267227	0.0657									0.048901	0.0592									2
505																											0
506	0.000622716	-0.0803	0.0078037	-0.067							0.0358627	0.061															3
507	0.0449886	-0.0519																							0.0297641	-0.0427	2
508																											0
509	0.0319501	0.0637					0.043577	0.0614									0.0272151	0.0714									3
510							0.0339015	0.064									0.0250002	0.0625									2
511									0.00749758	-0.0769	0.00283	-0.078	0.00647513	-0.0705	0.0078409	-0.0837	0.0475142	-0.0539	0.00877488	-0.0686	0.00164358	-0.0949	0.000466223	-0.0737	0.00709236	-0.0731	9	0.00317697	-0.0572
512																											0
513																					0.00804413	-0.0828					1
514																							0.0358969	-0.0508			1
515																											0
516	0.00152676	-0.0728					0.00304131	-0.0793	0.00265889	-0.078			0.0487117	-0.0562	0.000232718	-0.0934	0.00685575	-0.0801	0.0210505	-0.0625	0.00564444	-0.0995			0.0104984	-0.0757	9	0.00136417	-0.0637
517															0.0147247	-0.0854							0.0496967	-0.0549			2	0.0231506	-0.0241
518																											0
519																											0
520													0.0231145	0.065													1
521																											0
522															0.0114705	0.063											1
523	0.0321783	0.0459	0.0351014	0.0563									0.0345615	-0.055													3
524																											0
525																											0
526																	0.0256095	0.0468									1
527																											0
528					0.0395676	-0.065							0.0244312	0.0465													2
529															0.0227748	-0.075											1
530																	0.0191519	-0.0557									1
531																											0
532																											0
533																											0
534																											0
535							0.0038163	-0.0805									0.0386192	-0.0451									2
536																											0
537	0.0323098	0.0391																					0.00286285	-0.069			2
538																											0
539													0.049694	0.0561													1
540																											0
541									0.0403038	-0.064							0.0010568	0.0893							0.00585633	0.0722	3
542																											0
543																											0
544																											0
545																	0.00425948	-0.0584									1
546																											0
547	0.00697052	-0.0528																									1
548																											0
549																											0	0.0078498	0.0119
550																											0
551													0.025204	-0.0649													1
552					0.0484867	-0.0593																					1
553																									0.0475429	-0.0523	1
554																											0
555													0.0274182	0.0582													1
556											0.0492087	0.0569															1
557																											0	0.0486496	-0.016
558											0.0432017	0.0604															1
559																											0
560	0.0393968	0.0256																									1
561															0.0455176	0.0779											1
562																											0
563																											0	0.0269568	-0.021
564																											0
565																							0.0143799	0.0597			1
566																											0
567																											0
568											0.0365102	-0.0688															1
569			0.0442467	-0.0449																							1
570			0.010457	-0.0691																							1
571																											0
572																							0.0209885	0.0581			1
573																											0
574																											0
575																											0
576															0.0129353	-0.0773			0.0406043	-0.0631			0.00479881	0.071			3
577																											0
578																											0
579													0.0482478	-0.0621													1
580													0.0472193	0.0601	0.00691434	-0.0774											2
581													0.0268675	-0.0652			0.0483096	-0.0545	0.00107685	-0.0784							3	0.0159145	-0.0288
582																											0
583													0.014071	0.067													1
584															0.0175641	-0.0631											1
585	0.0167255	-0.045																									1
586																											0
587													0.0347658	0.0643													1
588																							0.0251914	-0.0601			1
589	0.0346417	-0.0665																							0.0265561	-0.0717	2
590															0.0490756	-0.0445											1
591									0.0259131	0.0608											0.0169939	0.0756					2
592													0.0364516	0.0677													1
593																											0
594																											0
595													0.00590988	0.0635													1
596																											0
597					0.0437777	0.0433																					1
598			0.00290414	0.0425	0.0449268	-0.0579	0.0071793	0.0785			0.00825402	-0.0693	0.00861919	-0.0769							0.0248366	0.0953			0.0375934	0.0603	7
599																											0
600															0.013305	-0.0742											1
601															0.0145229	0.0682											1
602																											0
603			0.000270186	-0.0546																							1
604	0.0302429	-0.0641	0.000932723	-0.0785	0.025127	-0.0563					0.00209926	-0.074	0.00689082	-0.0734	0.0070702	-0.0855	0.0490966	-0.0598							0.0498112	-0.058	8	0.000221647	-0.0436
605																											0
606															0.0331835	-0.0806											1
607													0.0202906	0.0612													1
608																									0.0494909	0.0346	1
609																											0
610															0.0120855	0.0782											1
611																											0
612																											0
613																											0
614																											0
615																											0
616																									0.0423431	0.0314	1
617																											0
618																											0
619																											0
620																											0
621													0.00701847	0.0681													1	0.00899042	0.0266
622			0.0479465	-0.048	0.0437383	0.0597																					2
623													0.046634	0.0671													1
624			0.0441145	-0.0481																							1
625																											0
626																											0
627																											0
628	0.0350665	-0.0557																									1
629																											0
630																							0.000623649	0.0694			1
631																											0
632	0.0111685	-0.0462																									1
633	0.0491206	-0.0514																									1
634													0.0144332	0.069													1
635	0.0436954	0.0582																									1
636																											0
637	0.0337763	-0.0514											0.0308379	-0.0589	0.0263253	-0.0758											3	0.0405597	-0.0142
638	0.00890606	-0.0523													0.00238861	-0.0837											2
639																											0
640							0.0342181	0.065																			1
641																											0
642			0.0362209	-0.0514																							1
643																											0	0.0402401	-0.0159
644																											0
645																											0
646																											0
647	0.0410529	-0.0641																									1
648																											0
649																											0
650	0.0353359	-0.0679																							0.0455081	-0.0626	2
651															0.0492854	0.0583			0.0150163	0.062							2
652	0.0372009	-0.0657																									1
653																											0
654	0.0450216	-0.065																									1
655																											0
656																											0
657																											0
658																											0
659																											0
660																											0
661			0.0248444	0.052					0.0269107	-0.0308													0.00766267	-0.0617			3
662																											0
663																											0
664																									0.04036	0.0507	1
665					0.0325654	0.0591											0.00385552	0.0892									2
666																							0.0336524	-0.0638			1
667																											0
668																											0
669													0.0490898	0.0607	0.0209893	-0.055											2
670	0.0180049	-0.0559																	0.0405954	0.0461							2	0.00409845	-0.025
671													0.0402419	0.0608													1
672																											0
673													0.0131342	0.0612													1	0.0248508	0.0172
674			0.0416942	-0.0568															0.0473513	-0.0602							2
675																											0
676																											0	0.010073	-0.0167
677																											0
678																											0
679																											0
680			0.0319582	-0.0609																							1
681																											0	0.0281215	-0.0167
682																											0	0.00738991	-0.016
683																											0
684			0.0244784	-0.0666																							1
685																											0
686																											0
687																	0.00685389	0.0871									1
688																											0
689			0.026683	-0.0654																							1
690													0.0102523	-0.0635													1
691													0.0268623	0.0656													1
692	0.0143082	0.0712					0.0089691	0.0715									0.00287385	0.0654					0.0217059	0.0499			4	0.0238816	0.0256
693			0.032041	-0.0595																							1
694																											0
695													0.011321	-0.0624													1
696																											0
697													0.0393835	0.0631													1
698													0.0342321	0.0619													1
699															0.0259608	0.0567											1
700															0.0118311	-0.0669											1	0.0144811	-0.0228
701																							0.0258004	0.0644	0.0324499	-0.0541	2
702	0.0397421	-0.0539																									1
703													0.0419142	0.0611													1
704																							0.00241234	-0.0725			1
705																											0	0.0408937	0.02
706																											0
707													0.0271964	0.064													1
708													0.00769047	-0.0431									0.0276999	-0.0579			2
709	0.0081991	-0.0636			0.0171224	-0.0754																					2
710					0.0488146	-0.0656																	0.0141009	-0.0668			2	0.021512	-0.0315
711													0.00476014	-0.0488									0.0255249	-0.0577			2
712																											0
713													0.0135251	0.0645													1
714																									0.0018523	0.0784	1
715													0.00382879	-0.073									0.0178095	-0.0628			2	0.0243998	-0.0233
716	0.00433461	-0.0613			0.00146237	-0.0613																					2
717															0.0193713	-0.0577											1
718	5.14242e-05	-0.0699			0.0322768	-0.0633																			0.00918463	-0.0453	3
719																											0	0.0312122	-0.0289
720															0.00297145	0.0697											1
721			0.0465352	0.057											0.0394637	-0.078					0.0147018	-0.0736					3
722									0.0202449	-0.0652																	1
723																											0
724																											0
725																											0
726																											0
727	0.0485027	-0.0726																									1
728																											0
729													0.0134221	0.0603													1	0.0152203	0.0174
730																											0
731																											0
732	0.0474245	-0.064																									1
733																											0
734																											0
735																											0
736			0.000629068	-0.0721	0.0442284	0.0614																					2
737	0.0380014	-0.0536																									1
738																									0.0217347	0.0691	1
739																											0
740													0.0129307	-0.0749													1
741													0.0078606	0.0647													1
742													0.00502652	-0.0448									0.0243627	-0.0587			2
743																											0
744													0.0374873	0.0611													1
745													0.00327566	-0.0422									0.0280023	-0.0575			2
746													0.0200847	0.0625													1
747																											0
748																											0
749																			0.0366311	0.0648							1
750															0.0100355	0.0684											1
751													0.0169347	-0.0408													1
752																							0.00316848	-0.0676			1
753													0.00140721	0.0638													1
754													0.0306114	0.0576													1
755																											0
756															0.00141036	0.072											1
757													0.0168848	-0.072													1	6.25081e-05	-0.0372
758																									0.00332646	0.083	1	0.0470756	0.0195
759					0.0241694	0.0752																					1
760													0.0205303	0.0635													1
761																											0
762															0.0282531	-0.0758							0.00508065	0.0734			2
763																											0
764					0.0150709	-0.0697					0.00900395	-0.0305											0.0279883	0.0619			3
765																					0.0452418	-0.0833					1	0.00936818	-0.0275
766																											0
767																											0
768																							0.0190699	0.0639			1
769											0.022561	-0.0679															1	0.00432999	-0.0246
770																					0.0348737	-0.0701					1
771																											0
772																											0
773																											0
774																											0
775							0.00822862	0.0808																	0.0141297	0.0759	2
776																											0
777															0.00989706	0.0652											1
778							0.000156603	-0.0691																			1
779													0.00196601	-0.0468									0.0325387	-0.0566			2
780			0.00934781	0.0724																			0.00107755	0.0732			2
781																											0
782													0.00340509	-0.0458									0.0274969	-0.0576			2
783																											0
784	0.0432699	-0.0683											0.0105215	-0.0501	0.0388847	0.0761											3
785	0.0174526	-0.0748							0.0152847	-0.0639															0.0363728	-0.0582	3	0.0207648	-0.0316
786							0.0197479	0.0712	0.00585356	-0.065																	2
787			0.00208286	0.0684			0.0148079	0.0794	0.0108658	0.0792			0.0354104	0.0637	0.0115153	0.0796	0.0234588	0.0834	0.00807988	0.0623							7	0.0266439	0.0449
788																											0
789	0.044818	0.023																									1
790	0.0454627	-0.071			0.0277555	-0.0738			0.0304454	-0.063															0.0460857	-0.064	4	0.0377467	-0.0218
791			0.00218435	0.071			0.00405725	0.0619	0.0130261	0.0789			0.00137585	0.0707													4
792			0.0033633	0.07			0.0150468	0.0773	0.0130261	0.0789			0.00220668	0.0758			0.0284435	0.082	0.00110191	0.0719							6	0.0221119	0.0481
793																											0
794																											0
795																											0
796	0.0288941	-0.0714																							0.00874091	-0.0759	2	0.0073218	-0.0348
797													0.0193764	0.062													1
798																											0
799																			0.0255183	-0.0641							1
800													0.0149597	0.0638													1
801																			0.00767025	-0.0686							1
802													0.0192513	0.0717	0.0161062	0.0745			0.0367979	0.0596							3
803																											0
804																											0
805													0.0137086	0.0649													1
806																											0
807													0.0174405	0.0634													1
808																			0.040883	-0.0623							1
809																											0	0.0235927	-0.013
810																	0.023564	0.0807									1
811																											0	0.0231148	-0.0162
812																											0
813																											0	0.0205461	-0.0166
814																											0
815																											0
816																											0
817																											0
818																											0
819																											0
820																											0
821																											0
822													0.0142648	-0.0427									0.0269475	-0.058			2
823													0.0195717	-0.0467									0.0356344	-0.0558			2
824																							0.00717638	-0.0686			1
825	0.0178665	-0.0516							0.039927	0.0688									0.000613011	0.0764	0.0236489	-0.09					4
826															0.00398569	-0.0779											1
827															0.023145	-0.069											1
828	0.000113813	-0.0321																			0.0452293	-0.0857					2
829																											0
830							0.0219061	0.0756											0.00633787	0.0723	0.012408	-0.092					3
831									0.0175843	0.0777			0.0372063	0.0684			0.00352481	0.0892	0.00633787	0.0723	0.0122075	-0.0985					5	0.0454716	0.0329
832																							0.00603002	0.0723			1
833															0.00214412	-0.082											1
834																											0
835																											0
836															0.00164789	-0.085											1
837																											0
838																											0
839															0.00620684	-0.072											1
840																											0
841																											0
842																							0.00903542	0.063			1
843																											0
844													0.0115542	-0.0729													1
845																											0
846																											0
847																											0
848															0.03459	-0.0679											1
849													0.0212069	-0.072	0.0126748	-0.0791											2
850					0.0188076	0.0741																	0.0100186	-0.0635			2
851																											0
852																											0
853	0.0270686	-0.0604							0.00235149	0.0783													0.0481867	-0.0591			3
854									0.00305435	0.0779					0.0395038	-0.0304											2
855																											0
856																											0
857			0.0336856	0.0637																							1
858																											0
859																											0
860																											0
861					0.0193911	0.0689			0.0131538	0.0785			0.010517	0.072													3	0.00286413	0.0273
862																											0
863																											0
864					0.0347662	0.0754																					1
865																											0
866																											0
867													0.0396147	-0.0652													1
868																											0
869																					0.0274336	-0.0639	0.00828679	-0.0702	0.0199503	-0.0741	3
870																											0
871																	0.0422101	0.0752									1
872																											0
873			0.0413256	-0.0605	0.00925071	-0.0608					0.00109755	-0.069	0.00843837	-0.0679	0.0136078	-0.0851	0.00768424	-0.0672					0.00737134	-0.0642	0.00354193	-0.0775	8	0.0048777	-0.0415
874																											0
875																							0.0416439	-0.0525			1
876																											0
877																											0
878																											0
879																											0
880																											0
881																							0.0200987	0.058			1
882																											0
883																							0.0494601	0.0503			1
884																											0
885	0.0460598	-0.041	0.0198637	0.0552					0.0016859	0.0813							0.00478403	0.0906	0.040852	0.0616			0.0210104	-0.06			6
886													0.0172385	0.0663													1
887																									0.0334657	0.0706	1
888													0.0165128	0.0677													1
889																											0
890																							0.0167736	-0.0555			1
891													0.0219689	0.065													1
892																											0
893																	0.00304644	0.0849									1
894																											0
895															0.0381896	-0.0715											1
896																											0
897															0.00234107	0.0909			0.00505397	0.0685	0.00237192	-0.0684			0.0364844	0.0706	4	0.0481533	0.0233
898																											0
899									0.0408022	0.0573																	1
900			0.0193517	-0.0635																							1
901																											0
902	0.0222112	-0.0734																	0.0419979	0.0575							2
903																											0
904																											0
905																					0.0213309	0.0856					1
906															0.0483395	-0.0708											1
907																					0.0361804	-0.0941					1
908																											0
909																					0.0255288	0.0882					1
910	5.73705e-05	0.0538															0.0084909	0.084									2	0.0144773	0.022
911													0.0448493	-0.0635	0.0488151	-0.069											2
912																											0
913																											0
914																	0.0152688	0.0803									1
915																											0
916																											0
917																	0.00883317	0.0643									1
918															0.0396734	0.0791	0.0463404	0.0756							0.0420553	0.0487	3	0.0332572	0.0209
919			6.81251e-05	0.0649					0.000350547	0.0844	0.041639	0.055	0.0181156	0.0652			0.00511544	0.0901	0.0173805	0.0686	0.00828794	0.0992			0.0035887	0.0818	8	0.00985809	0.0504
920																									0.0270527	0.0657	1
921																	0.0252097	0.0775									1
922			0.000203801	0.0615					0.000781026	0.0849			0.0355338	0.0665			0.00152839	0.0931	0.00224434	0.0732	0.016003	0.0956			0.00527482	0.0815	7	0.0175354	0.0445
923																											0
924																											0	0.0481665	0.0199
925			0.0127873	-0.0627																							1
926																					0.0457929	-0.0449					1
927																											0
928	0.0129959	0.0435																									1
929																	0.00844382	0.0843									1
930													0.0372366	-0.0534													1
931													0.0177429	0.0645													1
932																											0
933																											0
934	0.0128987	0.0417																									1
935													0.0331204	-0.0638													1
936					0.0468144	-0.0424			0.00463719	0.081															0.0104673	-0.0697	3	0.0017506	-0.0195
937									0.00885183	0.0781											0.0324449	-0.0841			0.00655382	-0.0696	3	0.00192804	-0.0191
938																											0
939																					0.0360105	-0.0612					1
940	0.00184283	0.0717																	0.0194245	-0.0671							2
941																											0
942													0.0446642	0.0639													1
943																									0.0478415	0.031	1
944																											0
945													0.0274815	0.0593													1
946																							0.0223432	0.0581			1
947													0.0176842	0.0677													1
948																											0
949																											0
950													0.0347338	-0.054	0.00977857	-0.0515											2	0.0152873	-0.023
951									0.049582	0.0587																	1	0.013081	-0.0151
952																											0
953					0.0298957	-0.0404																					1
954																											0
955																											0
956																											0
957																											0
958																											0
959																	0.039901	0.0727									1
960																											0
961																	0.0421638	0.0723									1
962															0.00772545	0.0622											1
963																											0
964	0.00839189	-0.0792															0.029628	-0.0797									2
965															0.0481645	0.058											1
966															0.0216057	0.0706											1
967					0.0339691	0.0729																					1
968													0.0158631	-0.0743													1
969																											0
970																			0.0214767	-0.0556	0.0122919	-0.0907					2	0.0165917	-0.0196
971																											0
972																											0
973													0.0281957	-0.0528	0.0105898	0.0777					0.0223701	-0.0488			0.0312199	0.0692	4
974																											0
975													0.0115767	-0.0712											0.0429176	0.0676	2
976																											0
977																											0
978																											0
979																							0.0169709	0.0546			1
980																	0.0486154	-0.0745									1
981																											0
982																							0.0399123	0.0353			1
983													0.0300453	0.0598									0.034859	0.0543			2
984																	0.0397402	0.0483									1
985																											0
986																							0.0128491	-0.0576			1
987																											0
988																											0
989																											0
990													0.00245299	0.0729													1
991																					0.0487511	-0.0672					1
992																											0
993																									0.0369775	0.0687	1
994																											0
995																											0
996																											0
997																											0
998																											0
999																											0
1000																	0.0124922	0.0815									1
1001																							0.00139496	0.0732			1
1002																											0
1003																											0
1004																	0.013399	0.0825									1
1005																											0
1006																											0
1007																											0
1008															0.024604	-0.0788							0.0111606	0.0691			2
1009																											0
1010																											0
1011																											0
1012																											0
1013			0.00727256	-0.0761																							1
1014																											0
1015																											0
1016									0.0451789	0.0656																	1
1017																											0
1018																											0
1019																							0.0161006	0.0336			1
1020																	0.0396756	-0.0756					0.0450258	0.0406			2
1021																											0
1022					0.0347641	0.0469																	0.0222986	-0.0628			2
1023																							0.0351255	-0.0575			1
1024																							0.0132001	0.0696			1
1025															0.00606694	0.0603											1
1026																							0.0362388	0.0373			1
1027																											0
1028																											0
1029																							0.0487285	0.0333			1
1030																											0
1031																											0
1032																	0.0140444	-0.0737			0.0187686	-0.0879	0.0331624	-0.047			3	0.0319049	-0.0418
1033																											0	0.0130467	-0.0248
1034																							0.0192378	-0.05			1	0.0175748	-0.0267
1035													0.0384537	0.047													1
1036													0.0336078	0.0636													1
1037					0.0428151	0.0691																					1
1038																											0
1039															0.0222738	0.0631							0.0217536	0.0325			2
1040																											0
1041																											0
1042							0.0158642	0.0662																			1
1043																											0
1044															0.032082	0.0631			3.0166e-06	0.078							2
1045																											0
1046																											0
1047					0.0189352	0.0784																					1
1048							0.000805947	0.0758																			1
1049																											0
1050																			0.0171559	-0.0543			0.0328215	0.0347			2
1051																											0
1052																											0
1053																											0
1054															0.00489023	-0.0882	0.0426651	-0.0492					0.0189291	-0.0661	0.00373884	-0.0646	4	0.00033837	-0.043
1055																									0.0112705	0.053	1
1056																			0.0285123	-0.0483			0.0499776	0.0377			2
1057																			0.031072	0.0354							1
1058																											0
1059																											0
1060																											0
1061																											0
1062					0.0411326	-0.0638											0.0422254	-0.0723									2
1063															0.0360408	0.0499			0.0463803	-0.0428							2
1064																											0
1065																											0
1066							0.0153712	0.0768													0.0171437	0.0889					2
1067																											0
1068			0.0162674	0.0577									0.00690701	-0.0613													2
1069																											0
1070																											0
1071																											0
1072																											0
1073																											0
1074																											0
1075																			0.0224007	-0.0503							1
1076																							0.0251605	0.0375			1
1077													0.0215971	0.0724													1
1078																							0.000386812	0.0606			1
1079																							0.0231267	0.0496			1
1080																											0
1081																											0
1082							0.0408964	0.0544																			1
1083			0.03206	0.0433																			0.0119379	0.0509			2
1084													0.0443982	-0.0602													1
1085													0.035543	0.0631													1
1086			0.00852437	-0.0578																							1
1087																			0.0452604	0.0481							1
1088													0.037712	-0.0597													1
1089																											0
1090															0.02696	0.0512							0.0259684	0.0429			2
1091																							0.00237933	0.0569			1
1092			0.0121233	-0.0567																							1
1093																											0
1094																							0.00297376	0.0625			1
1095			0.0202354	0.0607																			0.00507097	0.052			2
1096																			0.045712	-0.0436							1
1097																			0.0108015	-0.0424	0.0418054	-0.0319					2
1098																							0.00150082	0.0554			1
1099																											0
1100																											0
1101																							0.000674974	0.0548			1
1102															0.0257731	0.0794							0.000528439	0.0513			2
1103																											0
1104																											0
1105																											0
1106																											0
1107															0.0217649	0.0712											1
1108					0.0214679	-0.0469																	0.00150123	0.0509			2
1109															0.0256446	0.0568											1
1110																	0.0396959	-0.0772									1
1111													0.00598014	-0.0365													1
1112																											0
1113																											0
1114																							0.0167827	0.0331			1
1115															0.0443829	0.0684											1
1116																											0
1117													0.00681517	-0.0586											0.0483987	0.0693	2
1118																											0
1119																											0
1120																			0.028606	-0.0548							1
1121																											0
1122																							0.0238566	0.0347			1
1123									0.0462347	-0.0675							0.00205844	-0.0851			0.046349	-0.0648			0.0422552	0.0545	4
1124																									0.0335914	0.0713	1
1125																							0.026131	0.0466			1
1126																											0
1127																											0
1128																							0.0255795	-0.0635			1
1129					0.0370244	-0.0563			0.00708939	-0.0787			0.0270911	-0.0637			0.0140722	-0.0626							0.0226429	0.075	5
1130																											0
1131																											0
1132																											0
1133					0.0474627	0.0719																					1
1134																							0.00476853	0.0433			1
1135																											0
1136																							0.0405953	0.0364			1
1137					0.0288552	-0.0537																					1
1138																					0.0407453	-0.0416	0.00181851	0.0511			2
1139																			0.0162366	-0.0542			0.000449661	0.0546			2
1140																											0
1141																											0
1142																											0
1143																											0
1144																					0.0180734	-0.0635					1
1145																											0
1146																											0
1147											0.0391878	-0.0597	0.048095	-0.0653					0.0422723	0.0404			0.041618	-0.0584	0.00164226	0.0846	5
1148			0.0155806	0.0474																					0.0364058	0.0702	2
1149											0.0468771	-0.0585	0.0476728	-0.0659					0.0379588	0.03			0.0463561	-0.0567	0.00263569	0.0824	5
1150			0.00964368	0.062																					0.0498108	0.0647	2
1151																			0.0428651	-0.0405			0.0264574	0.065			2
1152																			0.0428651	-0.0405							1
1153			0.0453411	0.0433															0.0318765	-0.044							2
1154																											0
1155																											0
1156			0.020252	0.058																							1
1157															0.0404483	0.0706											1
1158																											0
1159																											0
1160																											0
1161																											0
1162																							0.0482039	0.0388			1
1163							0.0436709	0.0618																	0.00547898	0.0666	2
1164																											0
1165													0.00308551	0.0789	0.0456655	-0.0722			0.0262268	-0.0594							3
1166																			0.0262268	-0.0594			0.0197068	0.0336			2	0.00495989	-0.0106
1167																											0
1168							0.0441891	0.0656																	0.00592948	0.0634	2
1169															0.0306912	0.0668	0.0328463	-0.0795									2
1170																			0.01198	-0.0449			0.0191683	0.0449			2
1171																											0
1172																			0.0302006	0.0622					0.0136221	0.057	2
1173															0.0326226	0.0656											1
1174																							0.0232807	0.0458			1
1175															0.0462155	-0.0537											1
1176															0.0200801	0.0638											1
1177															0.00734877	0.072											1
1178	0.0449332	0.0642					0.000835551	0.0845									0.000878993	0.0927									3
1179																							0.0260638	0.0423			1
1180																							0.0253766	0.0432			1
1181															0.0472474	0.0638							0.0433514	0.033			2
1182																											0
1183																			0.0329759	-0.0536	0.0255081	-0.0193	0.0119957	0.0424			3
1184															0.0105399	0.0792											1
1185																											0
1186			0.0042127	0.0622																							1
1187			0.0289333	0.0564																							1
1188			0.00610557	0.0623																							1
1189			0.0396849	0.051																					0.0414757	0.0704	2
1190																											0
1191																					0.0127359	-0.0401					1
1192																											0
1193																											0
1194							0.0266579	0.0642							0.0259109	0.0701											2
1195																					0.0168671	-0.0271					1
1196													0.0116405	0.0708									0.0496401	0.0492			2
1197									0.000630445	-0.0727															0.0429477	-0.0322	2
1198																			0.0157571	-0.0573							1
1199													0.00140651	0.0801													1
1200																			0.0282082	-0.0533							1
1201																							0.00770445	0.0576			1
1202																							0.0122148	0.051			1
1203																					0.0187477	-0.0176					1
1204			0.00709234	0.0663																							1
1205									0.0331766	0.0731																	1
1206																							0.0386928	0.0413			1
1207																											0
1208																											0
1209	0.0396285	0.0331																									1
1210			0.0160144	0.0577																							1
1211	0.0162814	0.0361																									1
1212	0.0435012	-0.0237																									1
1213																											0
1214																											0
1215																											0
1216			0.0253144	0.0459																							1
1217																											0
1218			0.033453	0.0489																							1
1219																											0
1220															0.0075204	0.0855					0.031406	-0.0583					2
1221																							0.020459	0.0423			1
1222			0.0298253	0.0301																							1
1223																											0
1224																											0
1225																											0
1226																											0
1227																											0
1228																											0
1229																											0
1230															0.0227885	0.0665											1
1231	0.00713484	-0.0691																									1
1232																					0.0359236	0.059					1
1233																											0
1234																									0.037715	-0.0528	1
1235																			0.0395826	-0.0453			0.00625016	0.0389			2
1236																											0
1237	0.03817	-0.0539																	0.0303	-0.0523							2	0.017355	-0.0288
1238																											0
1239																							0.0113189	0.049			1
1240	0.0253353	-0.043			0.0498528	-0.0672									0.00662522	-0.0877									0.0214574	-0.0632	4	0.031386	-0.0393
1241																							0.0167186	0.0456			1
1242																											0
1243																											0
1244																											0
1245																											0
1246																											0
1247																											0
1248			0.0212001	0.0482																							1
1249													0.03844	0.0533													1
1250																											0
1251																					0.00881007	-0.0489					1
1252			0.0134376	0.0495																							1
1253			0.00713022	0.0558																					0.0386637	0.0703	2
1254			0.0107373	0.0363																							1
1255																											0
1256																											0
1257																											0
1258																											0
1259																											0
1260													0.039548	0.0565													1
1261																											0
1262					0.0125799	-0.0714																					1
1263			0.0498556	0.0338																							1
1264					0.0154395	-0.0739																					1
1265																			0.048969	-0.0441							1
1266																											0
1267													0.0257355	-0.0612													1
1268																											0
1269																					0.0278449	-0.0622					1
1270																											0
1271	0.00664294	0.0538			0.0293396	0.0765			0.0479674	0.0711					0.00189666	0.0822	0.011519	0.0792	0.0107561	0.0719							6	0.00465369	0.0445
1272	0.0086969	0.0625			0.0122239	0.0831	0.0329783	0.0735							0.00383016	0.0886	0.00292367	0.0886	0.00172781	0.0778					0.0306498	0.042	7	0.0019627	0.0482
1273																					0.0165671	-0.0493					1
1274																											0
1275													0.0104622	0.0763													1	0.0279266	0.0177
1276																											0
1277																					0.00213479	-0.0714					1
1278																											0
1279																											0
1280																							0.0443191	0.0206			1
1281																											0
1282																											0
1283																											0
1284																											0	0.0452907	-0.0211
1285																											0
1286													0.02109	-0.0724											0.00416703	0.0816	2
1287																											0
1288																											0
1289																											0
1290	0.0188076	-0.077																					0.0173851	0.0677			2
1291																											0
1292	0.0476469	-0.0717																									1
1293																											0
1294																											0
1295																											0
1296																											0
1297																					0.0428307	-0.021					1
1298																											0
1299																											0
1300	0.0258581	0.0326			0.0103656	0.0818									0.00674161	0.0832			0.00027762	0.0775			0.000274786	0.0727			5	0.000276226	0.0464
1301							0.0318702	0.0702					0.028575	0.071	0.0186614	0.0815			0.00027762	0.0775			0.015145	0.0689			5	0.013593	0.0314
1302																					0.010251	-0.046					1
1303			0.0114829	0.0583											0.0277364	0.0772											2
1304																											0
1305			0.0104757	0.043																					0.0219148	0.0749	2
1306																									0.02468	0.068	1
1307																											0
1308																											0
1309													0.0451183	-0.0514													1
1310															0.0303234	0.0419											1
1311																											0
1312			0.0293871	0.0375																							1
1313																					0.0094379	-0.048					1
1314																											0
1315																											0
1316																											0
1317																					0.0188478	-0.0432					1
1318																											0
1319																											0
1320																											0
1321																											0
1322																											0
1323													0.0207273	-0.0622					0.00685815	0.0663							2
1324																											0
1325																											0
1326																											0
1327													0.0252671	-0.0551													1
1328																											0
1329																											0
1330													0.0483608	-0.0566													1
1331																											0
1332																											0
1333																											0
1334																											0
1335													0.038796	-0.0602													1
1336																											0
1337																											0
1338													0.0354547	-0.0621													1
1339													0.043681	-0.0584													1
1340			0.0437669	0.0395																	0.0304496	-0.0489					2
1341																											0
1342																											0
1343	0.0047526	-0.0796																					0.00255134	0.0715	0.0102096	-0.057	3
1344													0.0227087	-0.0576													1
1345													0.033911	-0.0605													1
1346																									0.0197	0.0585	1
1347			0.0493706	0.035																							1
1348													0.0323651	-0.06							0.0369061	-0.0307					2
1349			0.0123613	0.0441									0.0369815	-0.0538													2
1350																							0.015919	0.0476			1	0.0128475	0.0173
1351																											0
1352			0.0205913	0.0439									0.0322278	-0.0583							0.0459617	-0.0625					3
1353			0.0362999	0.0473									0.049691	-0.0531													2
1354																									0.0154984	0.0763	1
1355													0.0440812	-0.0538											0.0291811	0.0727	2
1356																											0
1357																					0.0252892	-0.047					1
1358													0.0492405	-0.0524													1
1359																					0.0348554	-0.0353					1
1360																											0
1361											0.0424825	0.0484									0.0473098	-0.051	0.00873732	0.0623			3
1362																					0.0194415	-0.0502					1
1363																											0
1364													0.0426858	-0.0534													1
1365							0.0179525	0.0671																			1
1366																											0
1367																			0.0356189	-0.0626							1
1368							0.0332672	0.0649																			1
1369																											0
1370																											0
1371																											0
1372							0.0369055	0.0636																			1
1373													0.048069	-0.0579													1
1374			0.0040951	-0.054																							1
1375																											0
1376																											0	0.0144587	-0.0409
1377																											0
1378															0.0494151	-0.0748											1	0.0121703	-0.0325
1379																											0
1380							0.046411	0.0634																			1
1381													0.0140847	-0.0514							0.00280119	-0.0437					2
1382					0.0452374	-0.0697																	0.00692697	0.066			2
1383			0.00372567	-0.0525																							1
1384																											0
1385																											0	0.0166518	-0.0397
1386																											0
1387																											0
1388			0.00629025	-0.0528																							1
1389																											0
1390																											0
1391													0.0245135	-0.0622													1
1392																											0
1393																											0
1394			0.00757882	0.0412																							1
1395			0.0482751	0.0458																							1
1396													0.0169313	-0.0603							0.00420857	-0.0465					2	0.0412442	-0.0205
1397													0.0206208	-0.06							0.013053	-0.053					2
1398	0.00897039	-0.0789																					0.001361	0.0746			2
1399													0.0248621	-0.0627													1
1400																							0.00429865	0.071			1	0.0322835	-0.00907
1401																									0.0346908	0.0421	1
1402													0.0153587	-0.0625													1
1403													0.0356182	-0.0591													1
1404																											0
1405																											0
1406																											0
1407																							0.0157904	0.06			1
1408							0.00765127	0.0836																			1
1409															0.0489475	-0.0459											1
1410																											0
1411																											0
1412			0.0417059	-0.0317																							1
1413																											0
1414															0.0481253	-0.0396											1
1415																											0
1416																											0
1417			0.028719	-0.0695			0.00592821	0.0837																			2
1418															0.0125181	-0.0247											1
1419															0.0218388	0.078							0.0420699	0.0365			2
1420																							0.000935957	0.0696			1
1421																											0
1422																			0.0439225	-0.0617			0.00115346	0.0785			2
1423																											0
1424																											0
1425																											0
1426																											0
1427																							0.0268111	0.0654			1
1428																									0.0187906	0.0579	1
1429																											0
1430																											0
1431																											0
1432													0.0495911	-0.054													1
1433																											0
1434																					0.0391553	-0.0265					1
1435																											0
1436																			0.00873322	-0.0536							1	0.00269568	-0.0346
1437																											0
1438																											0
1439													0.0234854	-0.0603													1
1440															0.0335995	-0.0704	0.0485755	-0.0559	0.0241854	-0.059			0.0109093	0.0643			4
1441																							0.0127677	0.0639	0.0306076	0.0692	2
1442																							0.000786781	0.0708			1
1443																											0
1444																											0
1445																											0
1446																							0.00202482	0.0685			1
1447																							4.55979e-05	0.0751			1
1448																											0
1449																	0.0399681	-0.0596									1
1450																	0.00890681	-0.0767									1
1451															0.00894678	-0.0866			0.0259549	-0.065			0.0384787	0.0603			3
1452																											0
1453																											0
1454																											0
1455															0.02109	-0.0664											1
1456																											0
1457															0.0109551	-0.0862											1
1458																											0
1459																											0
1460																							3.55295e-05	0.0821			1
1461																							0.00185774	0.0777			1
1462											0.0388248	-0.0536											0.0349313	0.057			2
1463																											0
1464																							0.0347724	0.0558			1
1465															0.00429147	-0.0771											1
1466															0.00407444	-0.0834							0.0341267	0.0625			2
1467																											0
1468																											0
1469																											0
1470															0.00591598	-0.0833	0.0387057	-0.0569							0.0389749	-0.068	3	0.0252606	-0.0296
1471																											0
1472															0.0155695	-0.075	0.024024	-0.0605			0.0129298	-0.0803	0.00880357	0.0668			4	0.00768562	-0.0288
1473																							0.00269532	0.0736			1
1474																							0.0046177	0.0694			1
1475																											0
1476											0.0477127	-0.0459															1
1477											0.0330138	-0.0521															1
1478																											0
1479			0.0496849	0.0288																							1
1480																											0
1481																							0.00141178	0.0612			1
1482													0.00791511	0.0673					0.0099601	0.0689	0.0353657	-0.0672	0.000336791	0.0764			4
1483																											0
1484					0.0293882	0.0751							0.000478501	0.0661					0.0103796	0.0695			0.000863258	0.0766			4
1485					0.0442255	0.0677					0.0390572	-0.0612	0.0095247	0.0429									0.00633838	0.0652			4
1486									0.00643717	-0.0631									0.0367749	-0.0463	0.013428	0.0682					3
1487					0.0320652	0.0708					0.0285514	-0.0651	0.0255835	0.041									0.00756686	0.0655			4
1488																							0.000122216	0.0725	0.0345673	-0.0365	2
1489																											0
1490																											0
1491									0.0311811	0.0739																	1
1492			0.0213177	0.0654					0.025023	0.0734																	2	0.0311836	0.023
1493																											0
1494																											0
1495															0.0320094	0.0735											1
1496	0.00578677	-0.0525																									1
1497																											0
1498															0.0333167	0.0745							0.0273145	0.0429			2
1499																			0.0350677	0.0652							1
1500													0.0424261	0.0584	0.0498198	0.0696	0.0344022	0.081	0.0392453	0.0632							4
1501																			0.0175464	0.0693							1
1502																											0
1503																											0
1504																	0.00883833	-0.0848									1
1505													0.0447899	-0.0561			0.0261176	-0.0795									2
1506																							0.00433718	0.046			1
1507																											0	0.0220396	0.0134
1508															0.0216783	-0.0778											1
1509																							0.00950682	0.0668			1
1510	0.0267878	0.0756													0.0485321	0.0692			0.0040779	-0.0711							3
1511	0.00829839	0.0795													0.0469015	0.071											2
1512																											0
1513																											0
1514																											0
1515															0.0481355	0.0716											1
1516																											0
1517																											0
1518																											0
1519																											0
1520																			0.0331764	0.0648							1
1521																											0
1522																											0
1523																											0
1524																			0.0207667	0.0675							1
1525																	0.00429348	-0.0817	0.00233282	-0.0705							2
1526																	0.00664821	-0.0869	0.0123929	-0.0696	0.0027883	-0.0863					3
1527													0.00481874	-0.0672			0.012142	-0.084	0.0274139	-0.0616							3
1528																	0.0127461	-0.087									1
1529													0.0229099	-0.0613			0.00471287	-0.0888									2
1530													0.016065	-0.0631			0.00354514	-0.0889									2
1531																											0
1532																	0.0341696	-0.0792									1
1533																	0.009585	-0.0864									1
1534																											0
1535																											0
1536																											0
1537																											0
1538																					0.00577982	-0.0904					1
1539																											0
1540																											0
1541																											0
1542	0.046553	-0.0605																									1
1543																											0
1544																	0.00487776	-0.0876									1
1545																	0.0329649	-0.0789									1
1546																	0.035908	-0.0805									1
1547																	0.0365639	-0.0611									1
1548																	0.00620047	-0.085	0.0428264	-0.0638							2
1549																											0
1550																	0.00264982	-0.0856									1
1551																							0.0481427	0.0561			1
1552																											0
1553													0.0306071	-0.0625			0.0121408	-0.0833					0.0465458	-0.0295			3
1554																											0
1555																											0
1556	0.0121805	-0.0578											0.0376951	-0.0609			0.0142357	-0.0848	0.0271133	-0.0646			0.0311845	-0.0401			5
1557																											0
1558																											0
1559																	0.0122678	-0.0855									1
1560																	0.0471687	-0.0741									1
1561																	0.00924637	-0.0874									1
1562													0.0150385	-0.0593													1
1563																	0.00571215	-0.0901									1
1564																											0
1565															0.0314533	0.0616											1
1566																	0.0210108	-0.0657									1
1567																	0.0246791	-0.0596									1
1568																	0.00841837	-0.0631									1
1569	0.010631	-0.0443											0.0450811	-0.0558													2	0.0393043	-0.0265
1570																											0
1571																					0.0211925	-0.0983					1
1572																											0
1573																											0
1574																											0
1575									0.00629932	0.0817			0.0122879	0.0653	0.0208086	0.0806	0.00249476	0.0855	0.00228847	0.0765			2.43471e-05	0.0837			6	0.000272887	0.0504
1576																											0	0.034159	-0.0323
1577					0.0422695	0.0655			0.00919236	0.0796			8.53382e-05	0.083	0.0245397	0.0753	0.00178331	0.0915	0.0119242	0.0715	0.00831093	-0.0947	0.000219387	0.0812	0.0306506	0.0649	9	0.000144974	0.0543
1578	0.0107299	-0.0561															0.0490354	-0.0487									2
1579																											0
1580									0.0391975	0.0713											0.0268964	-0.0872	0.0116377	0.0634			3
1581																	0.0277206	-0.0478									1
1582							0.0320206	-0.0712											0.0253335	-0.0655			0.0125543	0.0584			3
1583																	0.0049799	-0.0849					0.000446771	0.08			2
1584													0.00874021	0.0731	0.0220892	0.0712	0.0463916	0.0768					0.00136858	0.0782			4	0.00829212	0.0362
1585															0.0298208	-0.0724	0.00671696	-0.073									2
1586																	0.0326102	-0.059									1
1587																	0.0279123	-0.0598									1
1588																	0.0165014	-0.0625									1
1589									0.00788189	0.0807			0.0125737	0.0713					0.00548281	0.0695			0.00243372	0.0764	0.0307625	0.0527	5	0.000177395	0.0414
1590									0.0122839	0.0797			0.00906319	0.0636	0.0119119	0.068	0.00446058	0.0853	0.00441363	0.0752	0.0152934	-0.0896	0.016177	0.0664			7	0.000729831	0.0354
1591																											0
1592									0.0495	0.0712																	1
1593																			0.036724	0.0634							1
1594																	0.022348	0.0674					0.0107179	0.0617	0.0369003	0.0518	3	0.0126518	0.0201
1595																	0.00485369	0.0852					0.00145331	0.0642	0.0023728	0.0827	3	0.00677498	0.0252
1596																	0.000129634	0.0877					0.0314653	0.0539	0.00887372	0.0671	3	0.00876508	0.0221
1597									0.0482062	0.0662													0.00401503	0.0732			2	0.0362431	0.0242
1598													0.0285241	0.0657													1
1599																											0
1600							0.0206419	-0.0749									0.00289326	-0.0802	0.00165471	-0.0744			0.0265045	-0.0386			4	0.00420835	-0.0449
1601							0.00772175	-0.08							0.00446673	-0.0683	0.00322809	-0.0825									3	0.0272827	-0.0286
1602							0.0193113	-0.0705							0.00570282	-0.0698	0.0240947	-0.0755	0.0126553	-0.0692	0.0260195	-0.0684					5	0.0414497	-0.0338
1603																											0
1604							0.00823807	-0.082							0.000783357	-0.0837	0.0166729	-0.0769	0.0367131	-0.0639			0.0117276	0.047			5	0.0370432	-0.0317
1605																											0
1606							0.0265603	-0.0684									0.0193343	-0.0838					0.0086473	0.069			3
1607																											0
1608									0.0292148	0.0751			0.0019419	0.0816	0.0431538	0.0786			0.00551899	0.0716					0.0171639	0.0631	5	7.7251e-05	0.0401
1609																											0
1610													0.0362145	0.0629	0.0139174	0.0833							0.0391736	0.0533			3	0.00149653	0.0285
1611							0.02311	-0.0691					0.0129705	-0.0642	0.0172942	-0.0806	0.0078354	-0.0678	0.00124423	-0.077	0.0305647	-0.078					6	0.010055	-0.0323
1612																							0.0250511	0.0467			1
1613			0.0392515	0.0677					0.0128075	0.0796							0.0113088	0.0826					0.0100009	0.07	0.000637861	0.0758	5	0.000214384	0.0515
1614									0.00166485	0.0668							0.0356139	-0.0725	0.025066	-0.0649					0.0112623	-0.0443	4
1615	0.00550788	0.0594					0.00281686	0.0794									0.0242385	0.0651					0.041428	0.0516	0.0481944	0.0467	5	0.00444756	0.0378
1616	0.00160543	0.0652					0.00217819	0.0758									0.0444488	0.0605					0.0290944	0.0513			4	0.00368712	0.0342
1617							0.00381482	0.075																			1
1618																									0.0262393	0.0654	1
1619					0.0290924	0.0765							0.00176522	0.0783													2
1620													0.0179896	0.07			0.0211462	-0.0818									2	0.0389611	0.0122
1621															0.0018045	-0.085									0.00403786	-0.0619	2	0.0105021	-0.0227
1622															0.0231737	-0.0798			0.0362359	-0.0638					0.0334585	-0.0549	3	0.00667347	-0.0211
1623																									0.0271308	0.0483	1	0.0030365	0.0186
1624																									0.00186564	0.0696	1	0.00272453	0.0176
1625																									0.0189603	0.0651	1	0.0228021	0.0145
1626																									0.0103539	0.0716	1	0.0139851	0.0179
1627	0.0313511	0.0743							0.0489628	0.0704							0.00849418	0.0884	0.018604	0.0557			0.00277362	0.0739	0.000188655	0.0834	6	2.1643e-06	0.0536
1628	0.0347423	0.0741	0.0342107	0.0689					0.026523	0.0752							0.0030935	0.088	0.0148701	0.0595	0.0289274	0.0956	4.5776e-05	0.0818	0.00075166	0.0803	8	3.6282e-06	0.0605
1629	0.0236909	0.0752											0.0133823	0.0696			0.000469581	0.0899	0.0246716	0.0554			0.00100844	0.0718	0.00264506	0.0807	6	5.5e-09	0.056
1630													0.00237522	-0.0551									0.0345731	-0.0559			2
1631							0.0120893	-0.075									0.00604245	-0.0832	0.0245499	-0.0624							3	0.0277927	-0.0329
1632							0.00331072	-0.081							0.00097496	-0.0807	0.034399	-0.0643	0.000877029	-0.0758							4	0.0252383	-0.0336
1633					0.0443396	0.0754	0.0127798	-0.0749							0.0271916	-0.0737	0.0100345	-0.0781									4	0.0448916	-0.0273
1634							0.0108962	-0.0722							0.017708	-0.0694	0.00291939	-0.0787	0.0321781	-0.0644	0.0471785	-0.0879					5	0.0403234	-0.0306
1635							0.0202399	0.0706									0.017114	0.0655									2
1636							0.0177821	0.0688									0.015396	0.0593									2
1637																	0.0230154	0.055									1
1638																			0.0119971	-0.0662							1
1639							0.0108283	0.0693									0.0250025	0.0575									2
1640							0.0268611	-0.0657											0.0328873	0.0609							2
1641																											0
1642																											0
1643							0.0245663	-0.0677							0.0431612	-0.0774							0.0151191	0.0687			3	0.0313162	-0.0183
1644																											0
1645							0.00395545	-0.0641							0.0104178	-0.0832					0.0225351	-0.0391	0.0374001	0.059			4
1646	0.00872637	0.0496					0.0169591	0.0724							0.0453509	0.0597									0.0231922	0.055	4	0.0405614	0.0217
1647	0.0105777	0.0622					0.0212589	0.0679															0.017688	0.0515	0.0212862	0.055	4	0.0164844	0.0249
1648							0.049746	0.0613					0.0002581	-0.0681									0.0408012	-0.055			3
1649															0.00308197	-0.0902	0.000578976	-0.0854	0.00380948	-0.0732							3	0.00129652	-0.0461
1650							0.0246606	-0.0782							0.000616737	-0.093	0.00262449	-0.0837	0.0291617	-0.0631			0.0167167	-0.0571			5	0.00245712	-0.0425
1651															0.0138886	-0.0868	0.0251564	-0.0729	0.01346	-0.0627							3	0.0366473	-0.026
1652															0.011944	-0.0709	0.0339429	-0.0691	0.0111375	-0.0679							3	0.0294223	-0.0275
1653															0.0129372	-0.086	0.047501	-0.0618	0.00229065	-0.0715							3	0.00753792	-0.0312
1654															0.00216107	-0.0893			0.00344167	-0.0704							2	0.00933798	-0.0323
1655																	0.0384699	-0.0651	0.0145353	-0.0674					0.0112676	0.0688	3
1656																	0.0207628	-0.0542							0.0158792	0.0472	2
1657							0.00471085	-0.0807									0.0262261	-0.0599	0.00506935	-0.0713							3	0.0404555	-0.035
1658																	0.00689803	-0.0773	0.0300106	-0.0615					0.0318485	0.0558	3
1659							0.016958	-0.0728							0.0137174	-0.0733	0.023724	-0.0587	0.00297786	-0.0753							4	0.0142389	-0.0376
1660																											0
1661							0.00390361	-0.0706							0.00777938	-0.0867	0.0360379	-0.059									3	0.00329904	-0.0258
1662							0.00595794	-0.072							0.0311726	-0.0804							0.0326096	0.0634			3	0.0298771	-0.0186
1663													0.00133847	-0.0599									0.0187371	-0.0603			2
1664																											0
1665																											0
1666																											0
1667																											0
1668																											0
1669																											0
1670																											0
1671																											0
1672															0.0151877	-0.0825					0.0390883	0.094					2	0.00927	-0.0268
1673															8.11598e-05	-0.0874			0.0397024	-0.0581							2	0.0475241	-0.0277
1674															0.00425736	-0.0869			0.0158077	-0.0629							2	0.037672	-0.0278
1675															0.0139991	-0.0846			0.00504202	-0.0607							2
1676			0.00208324	-0.0466																							1
1677							0.0281429	-0.0761											0.0090796	-0.0678							2
1678																											0
1679			0.00111857	-0.0488																							1
1680							0.0396434	-0.07																			1
1681																							0.0487337	0.0533			1
1682			0.00586394	-0.0503																							1
1683																											0
1684													0.00897776	-0.0569									0.0229971	-0.0581			2
1685																					0.0369091	-0.0265					1
1686													0.000740065	-0.0563									0.02017	-0.0606			2
1687													0.00795357	-0.0556									0.0254881	-0.0597			2
1688																											0
1689																											0
1690																											0
1691			0.0123737	-0.0581																							1
1692																											0
1693			0.0106964	-0.0406																							1
1694													0.00910118	-0.056									0.0181472	-0.0624			2
1695																							0.00898913	0.0681			1
1696			0.00350496	-0.046																							1
1697																							0.0228332	0.0641			1
1698			0.0272812	-0.0471																							1
1699													0.00034088	-0.0619									0.0244885	-0.0579			2
1700													0.0136391	-0.0589									0.0240193	-0.0591			2
1701																					0.0464383	-0.0847					1
1702													0.00596075	-0.0647									0.0210191	-0.0601			2
1703																							0.0074282	0.0717			1
1704																							0.0182516	0.0629			1
1705																							0.00588892	0.0665			1
1706																											0
1707																											0
1708																											0
1709																											0
1710																											0
1711																											0
1712																											0
1713																											0
1714																											0
1715													0.0402643	0.0573									0.0239397	0.0604			2
1716																											0
1717																											0
1718													0.0189772	0.0735													1
1719	0.0362354	0.0554			0.00823657	0.0779											0.0385135	-0.0781									3
1720																									0.0492437	0.0659	1
1721																											0
1722																											0

## Sheet: Table S5. Raw data
Feat No.	A_06	A_10	A_14	A_24	A_30	A_34	A_38	B_02	B_06	B_10	B_18	B_22	B_26	B_30	B_34	B_38	C_02	C_06	C_10	C_18	C_22	C_26	C_34	C_38	D_02	D_06	D_10	D_14	D_18	D_22	D_30	D_38	E_02	E_06	E_10	E_14	E_18	E_26	E_30	E_34	F_02	F_06	F_10	F_14	F_18	F_22	F_26	F_30	F_38
1	210336	163444	173562	175643	212105	155378	133830	155386	127711	177933	201574	113887	136250	126959	176998	212211	210582	194190	197892	205643	200468	213985	174955	204192	198901	234951	193906	252176	172056	205304	223663	221578	208225	249397	191961	165285	126718	136376	172353	123717	163442	171254	172511	169141	130471	155004	173737	179984	122924
2	24423.8	21777.4	23205.5	32945.9	25280.2	22047.5	23064.3	19007.2	20361.1	23074.8	22148.7	21824.3	18700.4	21606	28368.1	26506.2	18211.3	28514.2	24606.1	22586	20582.8	24849.2	20176.4	23624.1	19399.1	28749.5	18186.8	27381.2	21224.2	27894.3	27207.1	27840.4	19041	21555.5	23845.8	28054.6	26530.1	23017.1	31543.7	20153.9	17839.4	25580.2	19345.1	23485	34657.5	26397.7	25997	20499.1	19459.9
3	28932	36016.2	39025.5	33983.6	42399	35986	36269.5	34762.7	28727.6	33581.6	38665.6	32996.2	27986.4	30585.4	31155.9	27292.1	33749.7	16936.4	32535.2	31717.9	32209.5	30639.8	30553.9	31679.7	25301.7	23965.9	25452.7	32163.7	28165.6	26664.7	25959.1	27795.2	22343.3	28814.1	26630.8	12572.3	26751.3	28195.9	11655.6	22679.3	25107.1	15555.5	27911.3	29826.9	7527.43	10589.5	27348.3	31355.1	28133.4
4	21107.6	18966.7	17691.7	27416.3	26376.2	19448.1	18100.3	11757.8	13614.1	18214.7	44615.7	12345.6	15820.5	16691.6	22478.8	19763.6	14026.2	21106.5	20642.9	21236.1	20374.8	21468.2	21679.6	17822.3	16997	21837.6	14344.7	32249	18589.6	18766.5	25666.4	22845	32447.2	20199.3	14392.1	18335.6	15861.3	12936	21091.4	11918.3	19213.9	22972.8	41922.1	22099.5	7326.19	21774.1	21581.9	23833.9	21358
5	20778.9	19230.6	16083.3	22305	34463.4	10980.2	14410.7	14683.1	16130.7	20508.3	38380.2	24011.2	11402.7	17597.2	16213.9	13925	30919.1	20194.9	11645.6	15309.8	10608.7	30127.2	24291	30254.9	18999.3	31167.7	47875.7	26051.5	23904.3	29405.7	14633	12673.8	35667.6	38457.3	28704.9	14264.9	15896.2	14580.2	15032.1	11436.2	17318.7	13627	19724.2	23312.9	8649.3	13423.7	13979.3	17933.1	13849.6
6	11970.6	9510.05	8854.88	19353	19091	13851	11538.4	5255.88	8075.82	9909.63	11893.3	7019.77	9158.61	8012.96	11234.4	6635.44	7356.04	15524.1	15434.1	12497.7	10371.5	8974.3	14282.4	12485.2	11323.6	12036.5	9355.16	14470.3	11369.4	9057.57	23392.3	18844.9	13996	12453.8	8734.12	15927.8	12908.2	6300.35	16640.8	8783.9	11060.3	12539.8	24490.8	18409.4	4638.58	13261.5	17272.7	18518.8	11960.7
16	75639.6	97346.1	94332.4	83577.4	87890.9	100394	96087.3	91940	82027.6	85349.8	80842.4	86973.5	83269.1	79428.2	66180.5	72928.1	93838.9	76894.2	91654.8	101400	87951.9	85078	84561.8	87287.5	94920	86930	100063	98047.7	95830.6	103212	96494	93878.6	108932	98761.5	91238.9	76600.2	96163.5	90181.8	78396.1	89020.8	95380.8	81261.2	82880.1	89216.6	85015.2	70380.2	80806.7	91785.2	86569.4
21	80666.6	87217	10911.5	14967.5	12203.2	67236	72631.4	15610.2	94376.9	173343	15359.5	60534.2	89185.1	89684	12304.6	14216.6	128136	12743.4	10936.2	99340.7	104238	85528.5	90558.8	97791.7	39002.2	42065	32789	7514.14	43090.6	15489.5	46628.9	47994.4	12099.2	96505	59842.7	12858.7	88304.3	11667.5	13212.8	45532	41466.1	38491.1	46134.6	49173.1	3303.94	34244.7	42667.8	48213.2	46353
22	247600	166821	202839	327076	283229	185029	174680	155985	123255	207066	210768	113568	125330	137131	170866	196872	196069	270964	248279	214403	273522	329312	261423	323908	252623	338001	182264	334569	181596	219685	277548	260117	156273	220327	147120	235470	193240	144291	225512	121580	132280	173331	171671	176775	104339	179235	199868	182230	131005
23	4012.88	18288.6	17657.5	4043.07	23979.5	21335.5	17895.5	19751.1	20397.7	29017.8	23969	18123.2	22673.6	11129.4	15508.4	8026.33	14064.4	4299.95	20096.8	17952.6	19759	24089.6	23802.2	21024.2	19618.8	3834.83	17263.8	20102.8	15994.1	19656.7	20009.6	21332.8	16378.4	21517.4	19367.4	3773.91	21522	20386.8	4083.21	16615.4	19824.4	3412.56	21450.6	20196.8	20750.5	3811.86	13805.8	20464.8	22394.2
27	837930	541639	724370	1.01764e+06	1.14961e+06	544452	470559	525813	374573	665855	717237	310700	338766	412346	466872	571611	544897	983619	726125	440913	594981	795588	653331	957042	721420	781037	567615	794376	453968	501810	943994	689117	856480	621712	402715	586517	547654	337025	609823	349833	446760	559832	640823	602408	384505	454048	506965	577966	396986
28	275902	254117	287080	372381	309250	261539	260982	225680	252155	311421	317526	235762	220362	263773	317953	345589	206777	349146	309910	261437	251005	266314	263653	286592	199414	296320	223347	308077	263182	281231	318473	365432	254714	261801	272423	308340	315670	272173	356591	236280	222734	297041	273267	308382	567402	297046	312990	247578	247546
29	100533	74096.3	105201	83451.5	82823.4	70814	82697.7	49406.8	54216.3	91075.7	70643.5	81269.4	94893.2	59950.9	83020.9	93959.8	96772.6	114270	98249.2	104053	97407.1	111430	107115	109344	84705.1	85892.7	72243.1	62994.1	57440.8	93518.6	102385	96759.5	42942.7	84638.2	63232.4	57727.1	56671.2	80006.5	78788.9	51996.1	49322.5	52421.5	62376	57324	29766.6	68140	54663.1	66546	64004.1
33	34753.5	24171.5	34506.3	38567.8	42198.7	24986.3	21433	23631.8	15908.9	26334.8	30894.2	13949.1	15763.3	19392.8	19208.8	26141.9	22592.4	39246.5	33171.9	21119	26391.4	33208	27537	37171.2	30304.1	34633	21775.6	33600.4	20610.4	23083.9	37778.3	28955.7	35897.3	30656.2	18128.5	24960.5	22213.6	16663.3	26423.4	17581.3	19070.6	27638.7	25033.8	28086.3	14279.7	18341	20145.6	25711.1	18544.3
34	233389	182727	215385	251687	239547	179593	175806	174539	177041	237644	239207	170225	189676	204403	130817	225209	199546	239710	228509	187977	215579	196552	215121	225008	184565	248230	170544	221470	178735	193162	219872	226291	222904	221293	170854	248579	209465	150644	238561	164024	181884	239774	239244	236201	111705	248022	230430	244922	212182
35	4051.67	1256.24	1606.08	2931.94	1695.84	1400.06	1572.89	1688.56	1500.72	1442.07	2458.88	1518.37	1743.12	1314.05	4042.27	4059.47	1659.64	3042.96	1579.21	1141.53	1535.28	1820.09	1567.41	1526.31	1675.14	3647.67	1553	2890.32	1139.44	1662.51	1771.11	1853.96	2358.66	1438.64	1430.28	3102.9	1469.71	1768.25	2995.18	1510.79	1439.13	4463.17	1973.6	1454.13	1613.99	3078.19	5183.29	2448.55	1329.01
36	55338.4	7512.73	6387.86	151399	8455.53	5564.41	7695.93	43672.8	7575.91	6911.71	23746.1	7969.12	5945.19	7391.84	50721.9	63818.4	5422.1	37636.1	4931.26	6774.83	5500.14	24328.6	6294.69	8291.84	9787.12	120056	11027.5	7275.42	9218.41	6442.62	4792.26	5999.9	29139.6	6356.81	8457.78	37131.4	6585.91	8216.38	31226.4	9513.19	8859.32	37248.8	6072.47	5787.11	7002.96	31755.9	63204.4	7162.34	7233.97
37	72315.6	72826	58408.5	69578.6	73837	78361.4	79333.4	42567.5	61620.7	60509.7	51202.2	61449.6	69159	61869.5	62585.7	43684.9	81710.4	73811.3	85610.5	88399.8	83672.1	78386.9	87348.4	76820.6	76597.8	62209	57652.5	37112.3	64294.6	45923	73596.8	75634.5	77348.3	71285.2	59612.5	66784.6	68118.3	43581.3	65203.1	62717	62175.2	51250.1	47138.3	58255.9	506316	61005.5	58316.7	62768.8	60816.2
38	41797.1	36475.8	45363.6	55773.4	44312.6	45176.6	62117.4	36723	40757	59884.6	29374.1	31477.1	32476	41948.3	49338.9	53025.9	52173	78586.3	65143.3	44404.1	45891.7	38525	29607.4	33317.3	57245.9	44885.3	33293.4	27210.4	34536.9	74833.1	54355.9	47416.2	95261.4	100419	72524.4	196154	262868	201946	233854	171975	36341.2	37191.9	47272.1	44854.7	37085.7	34629	39132.2	41999.7	36443.5
44	46485.1	47407.2	38813.8	41938.7	46466.5	48699.8	51235.3	25975.4	38809	37265.9	36461.5	36426.8	44903.3	40089.6	38467	27598.2	52984.5	46822.8	50567.3	57898.8	53909.1	54389.7	54802.2	55651.6	48768.9	43579.7	37518.3	17991.9	41060.9	25996	44950.8	48025	49417.4	43045.4	42350.5	43342.4	46977.5	24371.3	45488.2	42234.1	40777	34979.5	25484.2	39381.7	321987	36968.8	39982.9	39844.7	37822.2
72	1.53728e+06	2.05151e+06	1859359	1.93149e+06	1.89353e+06	2.0832e+06	2.16731e+06	2007651	2.17281e+06	2231946	2298758	2.58313e+06	2.21326e+06	2.13693e+06	2099503	2093279	1.79076e+06	1.66205e+06	1.97599e+06	1.91785e+06	1.87825e+06	2.03899e+06	1994139	2.152e+06	1.87743e+06	1.73333e+06	2.07897e+06	2.10704e+06	2104336	2.02115e+06	1.71753e+06	1.94935e+06	2.21937e+06	1.49369e+06	1.89254e+06	1.80379e+06	2.15208e+06	2.0882e+06	1.78888e+06	2.25474e+06	1.81332e+06	1.55911e+06	2.0554e+06	2225369	1.94682e+06	1.77721e+06	1.90242e+06	1963138	2.11518e+06
73	323782	331116	307125	338358	334967	334320	333615	228281	306468	333093	406942	283333	312866	320730	297607	288085	331146	339275	347940	337391	351919	337890	348061	341947	334898	329866	302383	208671	326321	258946	335923	334919	353229	338402	311802	334866	336117	217040	329954	305277	323912	319843	335044	326647	156123	321717	317110	325052	316425
74	150182	252525	319448	351785	330603	262602	263554	217230	230199	393088	487656	258810	287277	278882	364208	322309	257496	98345	285611	343692	355229	359712	325326	304106	193913	276602	196962	393421	280245	343150	268163	322428	241702	341306	259846	174539	429629	281000	219773	238021	160457	100387	347632	369285	166221	312092	322342	363357	346762
77	13744.3	17640.3	18133.1	16707.3	17087.8	17517.6	19027.7	18756.3	18497.9	20780.6	19256.9	23811	19476.1	18838.8	19836.6	17270.9	16138.2	15842.1	15678.1	16182.4	17864.2	18730.7	18235.9	19254.4	17383.7	16374.1	19607.5	17445.7	18232	16294.7	13935.1	16738.3	20721.7	14009.8	18317.7	15636	19177.2	17696.8	15159.3	18905.7	16422.3	14572.9	16529.9	19377.3	16861.1	15888.7	16034.7	16361.1	19229.6
78	404382	6020.98	5949.4	6921.67	8176.88	6667.97	6274.97	6103.49	11674	12200.1	13918.2	12124.5	12329.3	12471.6	12722.2	12377.7	5484.23	6932.86	6099.6	6048.47	5995.79	10838.4	6639.36	6263.27	6523.64	93393.4	6868.13	3868.58	29316.7	11091.8	6357.81	13509.6	11630.3	19075.8	29836.2	27939.2	33291.2	23554.3	22749.2	15341.4	14409.6	21336.8	25473.6	34530.7	28092.1	29455.1	25829.8	30457.2	27635.1
79	64363.6	88459.2	80935.9	82421.2	78475.6	87798.9	92426.7	80123	88658.2	87138.1	93109	102114	89240.6	92635.2	87920.7	82710.7	75605.2	73167	82284.5	80643.7	76227.8	80482.7	84551	87196.9	77559.1	79601.4	80871.5	85869	83713.3	83008.5	72682.8	81708.7	90258.3	65323.7	79199.7	77651.3	98560.4	89871.8	76855.4	93438.6	74503.1	66673.8	87031.5	88533.8	79440.1	72067.7	79062.3	82678.5	86504.1
80	111902	113971	108687	113992	120441	116872	119683	83075.5	116197	116888	138775	108887	111048	106907	110226	101018	113273	117008	125047	117993	116883	118128	125215	117596	114526	120125	119019	75993.2	115894	98878.8	118748	116594	128661	118083	115381	120466	118892	84496.1	119737	111299	113034	110873	117626	115637	60039.2	113203	112546	109045	111083
81	43393.5	56634.1	60942.2	48340.5	62183	54302.1	56364.8	48457.6	43257.6	52406.4	53094.7	51585.5	44789.2	45581.6	45895.7	43838.4	47790.7	26137.2	48793.6	48804.3	46773.6	49897.7	44844.2	48872.3	38075.1	36194.7	40865.3	48155.8	41026.1	40604.8	36660.5	40278.2	32076.9	42372.3	38997.1	17771.4	43738.8	42824.7	15347.9	36123.1	35151.4	24524.3	43767.2	41371.4	9107.61	12366.9	40024.1	42711.7	41318.2
86	3669.08	2538.04	2990.02	3297.71	2571	2150.38	2137.14	1466.28	2204.3	1489.62	7310.03	1233.24	2066.47	1835.07	1495.2	2397.43	1567.03	2657.72	1896.52	2947.32	1955.4	2848.34	2781.96	3789.21	1866.19	4202.43	4755.18	2079.81	3003.6	1959.89	2327.1	2663.53	3547.75	1950.04	2534.74	3240.33	2234.53	1353.32	1968.16	6327.65	2450.24	3397.66	6495.05	2193.75	2978.77	2621.02	2621.05	3516.15	3175.88
87	36462.4	43631.3	23490.6	60141.9	41197.1	52852.3	43004.1	48927.7	36992.2	24914.3	58978.8	30771.9	38908.5	38649.2	38688.2	56827.6	37794.1	87296.2	46136.9	39557.8	26872.3	25530.7	26515.4	40266.1	67672.3	75725.3	48515.2	54341.8	85284.1	97242.6	50216.2	45464.1	68371	31646.5	53863.3	85408.2	59227.1	41404.6	57500.6	53449.7	101642	135384	87406.5	83168.4	86777.5	101921	87132.4	89795.3	110446
88	139974	4511.58	4982.34	3633.86	4038.86	4263.92	4861.13	4103.82	5326.67	4115.86	2927.12	5096.43	4624.92	4711.57	4761.86	3911.23	4978.86	4017.47	4544.82	4762.45	4212.62	4551.17	4751.53	4458.55	4900.29	29780.8	5751.27	4015.75	11005	4352.3	3778.8	4463.94	4082.12	4213.66	7991.05	3519.61	4435.48	4335.94	4867.63	4879.34	4802.77	3814.06	3487.76	6817.27	3888.88	4378.12	5059.88	4270.01	4198.56
92	44526.6	31669.4	27059.1	55722	53746	37888.4	33069.8	26072.8	19427.3	31532	36076.9	14671.3	22714.1	22591.6	35015.7	15969.9	22770.9	35801.5	35009.4	28632.2	32161.3	31143.2	30562.6	27098.1	31972.1	38304.9	24968.3	37527.5	26782.2	23211	46886.4	44332	46803.3	42443.7	26168.3	49166	42261.4	32152.2	48560.7	26868.2	27638.4	40324.1	47876.6	46970.8	178959	34104.2	42738.7	44157.2	30185.1
94	221187	209954	310748	366164	348442	227327	218865	246047	172630	302585	288220	196470	195903	222844	260815	269230	294726	198390	342862	266999	326073	355401	312814	380095	296878	241655	278396	508069	229682	268299	396082	349071	233723	326524	206817	151291	263176	252947	105832	182356	237509	203238	309369	357273	38208.9	80539	343839	361666	222758
96	7186.01	32344.5	28118.3	5312.7	32901.5	36417.8	31927.3	32701.1	34169.1	36888.2	36192.6	35109.7	33792	8244.21	22639.8	13486.5	24670.4	15004.3	30529.3	29261.6	29248.1	27764.8	33853.7	28940.9	30443.5	14243.4	33589.5	34279.7	30542.4	33120.6	32010.5	35563.4	33258.8	32350.1	31489.5	21283.1	34841.1	34312.2	23122	30832.7	33963.8	9627	33265.6	37638.8	4834.6	21360.9	18520.2	33937.7	36247.4
97	27043	21115.1	29763.5	35381.3	29411.8	17174	17432.9	27714	18552.9	34904.6	33563.5	19184.4	22699.3	22467.5	29481.8	33526	66388.9	69260.4	77355.9	59249.1	61886.5	59261.8	50419.9	65155.1	31557.9	40849.1	24007.5	51932.7	24410.5	30205.1	34108.3	30713.1	31553.8	36072.5	23454	31883.1	30426.4	20537.7	26270.8	15620	23426.9	26388.4	32455	34905	12999.6	27644	30085.7	32295.6	25006.3
98	18702	31057.1	14355.1	36531.2	44536.5	35252.8	28207.5	4507.82	14602.6	14479.4	32739.6	9309.33	12434	12056	15865.6	7904.1	15779.6	26595.1	29617.4	32686.8	29469.8	20580.8	30576.6	34422.1	17418	16686.5	17610	10728.4	31351.6	12759.5	46445.5	38779.1	18293.7	17573.8	13077.6	25569.9	16997.3	5529.4	18955.5	25862.7	22656.5	28009.9	45041.8	33510.5	3160.06	23184.4	33774.5	38339.7	26620.7
99	26237.5	9022.01	12612.9	11747.4	15441.2	11634.4	9511.11	11759.3	10180.6	19382.1	15186.2	9467.12	10589.1	9433.8	11830.8	10022.3	10550.2	5501.01	11499.9	9664.86	14261.7	12711.5	11109.2	12037.8	10791.2	11924.3	9937.68	13692.6	8799.31	8805.11	10133	11815.2	11215.5	11740.9	8336.51	4724.94	9605.66	8605.09	4136.6	8885.19	10348.4	8122.67	17395.1	18116.9	7839.88	6198.28	14882.2	16669.5	10527.3
100	60848	42738.5	53361.8	46738.2	41004.8	28006.9	24523.3	64416.6	49174.8	74469.7	63968.5	26688.5	44031.3	46801.4	52906.7	56747.5	103572	131607	131124	73517.4	63289.3	74266.4	71878.1	83816.3	56873.4	71582.8	49026.1	56063.6	40717.2	41829.4	51642.5	34348.3	69929.3	58946.6	48638.2	47660	46984.4	28443.5	52367.8	34388.6	50774	68807.3	72647	69193.9	36809.7	40460.9	49911.4	55709.4	38894.8
101	13766.3	12349.9	29084.7	27217.1	12464.1	8056.97	6444.63	9300.4	9527.02	14650.4	20435.2	7744.02	12252.1	7663.98	15088.9	16792.4	15631.4	23719.3	31534.8	15992.6	16109.9	17866.4	15114.8	15393	17424.3	24267.5	17961.4	21184.9	21396.3	25323.2	27010.3	23910.1	26967.8	18214	18626.8	13606.5	30839.2	10767.2	23328.6	9689.4	7332.67	7867.33	19714.2	12330.2	9101.17	9718.56	16555.8	9354.19	8535.8
113	57758.6	57081.4	73944.5	99111.6	100869	58897.4	53338.8	62269.3	50372.5	84928.7	98857.2	58004.1	47843.5	57512.7	75782.4	84373.5	62671.8	34691	91740.9	58812.8	74054.1	77440.9	73089.6	91510.8	59120.3	74662.6	58715.7	94308.6	50962.4	57691	69366.4	75037.8	48027.8	61680.1	47074.6	24373.9	65634.8	53353.6	26538.9	36280.6	40966.5	30177.7	62427.3	70075.8	551326	27804.9	66241.3	66578.8	48516.7
114	140829	163914	129246	155484	172816	146188	147782	80414.5	108968	139700	144938	78310.1	117073	129402	155580	121361	137351	153574	160962	147396	146694	155501	149514	153738	115995	132026	86311.2	152001	142984	114854	125070	137164	183310	161661	128193	143644	158507	71334.1	137875	108167	132787	160061	165361	172601	25388.9	140262	156528	163202	147126
115	59220.6	179654	167285	58670.9	77432.5	80853.2	89829.1	178624	122287	162882	130642	162104	342139	342996	282857	153887	377436	25990.6	49922.5	122658	125071	180763	121864	108702	114908	99271.8	78772.1	79064.2	80045.9	46868.5	32604.1	44911.1	244115	281885	174846	59158.7	114171	86114.7	81504.8	49216.2	50216	27072.5	48592.2	45010.7	23246	54804.8	22070.2	33656	46135.2
116	3223.02	2818.35	3886.98	6229.03	5374.15	4724.87	3628.01	4216.22	3318.68	4191.55	3774.43	4534.07	4024.47	3735.49	2925.51	2704.44	4025.24	4341.47	3542.53	3863.14	5070.36	6730.7	5146.18	4924.78	4535.27	4012.14	3176.01	3218.74	3916.01	6450.98	5560.51	5350.25	3242.15	2639.44	1573.75	2329.73	3532.48	4328.34	3070.33	2022.1	5458.21	5843.19	4758.65	5595.02	5243.34	8804.1	6572.13	7507.62	6851.7
117	919.879	560.609	947.112	1053.16	1138.76	655.96	779.685	1079.75	743.1	1130.08	1259.4	1000.33	687.519	958.512	921.601	939.004	669.218	722.237	684.857	868.479	827.569	1180.3	843.738	913.982	733.774	940.752	543.625	1196.45	1196.66	1317.41	640.882	766.246	563.777	867.339	662.112	952.232	849.092	1099.88	1010.93	605.083	752.724	924.515	696.038	989.85	1160.53	1212.36	1682.24	1036.34	902.629
119	12563.5	10201.8	12270.1	25577.5	22110.9	17085.5	15258.4	16901.9	15047.1	15159.7	17227.5	14880.6	13147.6	11852.8	11627.3	11201.3	14618.5	15455.4	12699.9	15214	17900.8	22138.9	17363.4	18395.9	14438.6	15120.4	9248.98	14706.9	14812.9	18955.7	19260.9	18916.3	12800.5	10649	5094.17	6884.16	11489.4	14610.3	12508.4	7699.33	17950.1	22957.9	20318.9	19629.3	18311.6	22958	27060.3	25763	25181.3
120	30760.5	39827.1	64976.7	24552.5	28335.3	45401.8	40568.5	159537	40633.5	28134.3	7902.14	75642.9	30028.3	37776	20861.9	69197.5	49422.9	31063.3	32271.3	42320.9	36393.8	35425.9	33953	56542.1	37856.4	37987.6	46053.6	209643	42779.1	135338	28484.1	34638.4	7483.64	34776.9	52520.1	26367.8	36829.4	144190	27905.6	39247.4	37362.5	22860.5	3322.08	23530.3	1769.45	26591.1	21896.4	22720.6	41917.4
121	17963.7	8484.35	12896.1	17690.3	16532.4	10350.3	9336.9	6076.09	4415.84	7011.33	6862.37	4190.13	5393.62	4979.14	4459.67	3973.34	1572.79	2586.53	1983.17	1662	2061.36	1945.15	2387.99	3831.92	6446.55	6299.68	4406.62	7079.43	2882.03	3312.24	4525.51	3876.97	12359.9	8301.82	6643.77	11634.6	11703.9	7965.78	11935	6916.51	7677.94	8642.12	6927.39	7615.14	5997.51	7544.73	6571.55	7457.49	6819.31
123	27005.1	33187.1	48506.6	43010.4	26341	36208.9	30887.8	47447.3	33231.2	27288.8	25509.1	32147.5	34544.4	32009.6	22472.1	25560.3	44696.3	17965.3	14835.2	41946.7	37369.2	38433.1	21539.3	26733.6	55617.5	23491.1	33212.2	27478.9	39320.4	35818.7	28601.5	28136.7	46768.4	26572.8	22700.5	22102.1	20659.7	18095.9	17131.2	13990.6	56366.5	26621.2	31075.5	29414.8	26453.3	27100.9	28147.1	26056.7	28211.1
124	24407.1	13397.1	17845.6	24095.6	17402.4	13668.4	14509	10522.2	7659.15	7541.06	7966.6	6697.83	6721.63	7727.97	6567.38	6525.01	3062.03	3539.94	2549.91	2878.67	2520.02	3139.36	3514.58	3831.92	8893.89	9660.08	6021.01	7079.43	6292.75	6098.01	6207.19	5658.89	12595.6	11851.5	10185.8	16126.4	13578	11667.5	15778.7	9012.8	9673.66	10308.5	8498.53	9434.03	7964.08	9828.81	11917.7	11085	8028.25
125	24462.1	32528.2	49687.4	18470.3	24510.6	33193.5	30948.8	121343	29869.8	23740	4749.03	53264.2	23290.2	30292	16402	53230.3	34392.4	24466	24699.7	31336.8	26837.3	29794.5	28916.2	41928.6	28316.8	29522	33442.1	151576	33875.3	103767	23044.2	26969.9	5119.83	25375	38903.2	21556	27729.7	102785	20435.8	32042.2	29606.5	18115.2	2739.75	18162.3	1126.18	20585	17406.6	16098	31220.1
126	9529.1	8554.53	8668.73	8483.22	8903.55	8053.12	8355.84	8495.91	8581.17	7906.2	10309.2	9023.18	7750.33	9474.13	8487.11	8253.69	8710.37	8414.61	9011.89	8575.14	7920.22	8471.25	8324.87	9242.65	9467.54	9136.7	9393.83	6976.03	8779.66	8985.95	9921.01	9252.99	12025.1	7485.9	7360.42	8073.32	7987.26	8080.98	9202.32	7740.19	8856.94	7818.54	15824.2	8247.95	9353.04	8278.42	8282.02	9203.19	8752.2
129	40122.6	50197	55549.4	44815.6	54933.4	48788.2	55428.6	44745.9	38736.9	51951.3	52658.4	45032.1	40702.2	39741.1	43021.5	37557.4	41650.8	25813.3	46594.1	43418.9	45295.6	49321.3	41842.8	46498.7	35556.8	29486.1	39703.4	45388.2	38393.3	36749.2	36086.8	40618.7	28892.6	35838.2	35555.3	20399.1	38140.3	38939.8	16380.7	31690	35007.6	23120.4	36962	37681.2	7836.12	12520.2	35852.5	40241.2	37757.6
130	51026.2	49339.8	52399.7	54464.2	62568.7	48447.9	36001.7	61805.7	45601.9	65342	419348	44533.9	56756.4	55525.9	69589.3	80910.8	41760.8	45012.1	45917.6	37153.1	39791.3	38259.8	42476	48440.6	51878.9	45993.8	27060.4	31086.4	31577.3	41035.8	56050.9	69645.6	214321	70047.5	48411.7	62655.8	55651.4	26848.8	51859.6	32529.6	69174.7	81413.6	222319	83351	45687.4	65378.2	80140.4	78264.3	62066
131	18014.7	19665.1	19607.8	17521.6	21093.9	21115.4	19802.8	22553.2	18186	18349.6	15334.4	17673.5	19706.8	18446.8	20179.7	16950.3	22064.6	18123.7	21246.9	21419.6	19988.7	21839.9	20731	20179.7	19420.4	20367.8	22271.8	24421.1	20433.1	22840.3	24125	20354.9	21725.2	20643.4	20831.1	16752.7	22330.8	22297.8	18156.2	19286.1	19628.3	16292.5	20729.3	20080.7	19186.1	19865.8	18943.4	18212.4	18347.3
132	46292.2	40182.7	32914.5	57182.2	44649.3	39372.9	41338.4	38748.3	37981.5	33415.7	42230.3	32244	41283.6	32733.3	48908	48366.1	41972.4	53539.2	27774.4	43353.9	29225.2	43754	28424.2	45760	43307.9	62214.2	34584.6	21351.6	39409.3	34266.3	31293	29472.7	41395	27304.5	36265.7	50590.7	35401.3	27966.4	54223.8	39360.3	34048.2	52246.7	39115.8	30033.3	40672.7	61167.3	43213.8	40834.6	41828.9
133	226592	178227	260316	293893	251298	202561	155587	216266	154271	218722	268718	152743	154071	168944	247648	344370	172505	405702	267639	178460	239304	263587	220577	313301	182874	160670	136925	241469	132023	227977	194118	173428	69519.8	170501	138409	240547	220468	207903	261551	134568	171036	231996	132021	201022	26027.8	172470	203102	152854	171736
134	215202	187304	249631	306455	313224	220502	214366	114195	185646	335568	642333	219376	260507	282149	369678	438132	202419	241627	254204	219598	238845	273641	242557	316050	217230	304928	187887	133127	191332	172405	263052	277822	262312	417235	264274	411227	364937	104777	372221	230356	220401	309283	326472	325638	120715	347372	400726	366605	270137
135	33318.1	93829.3	22840.5	67668.7	34557.2	22558.1	14172	37856.1	29668.9	48681.7	2677.94	19482.2	39400.1	34262.3	115282	70613.8	24174.1	57262.5	34709.4	30840	32409.1	42317.6	33484.6	41179.1	30632.4	52945.2	24925.6	58248.5	21134.5	35552.9	69742.9	81677.1	38438.2	36931	31756.4	97957.4	45130	22516.9	72603	27447.3	37553.3	94832.6	80883.2	66288.5	36438.5	107223	123022	57562.6	42269.1
136	20987.1	15781.2	14582.1	21474.3	24712	11919.1	17300.4	7917.02	11025.5	13960.5	15942.1	7580.53	11488.6	11584.5	17074.6	8298.08	10129.9	28794.6	21533.8	13140.2	15410.7	14769.9	15601.3	13119.8	15038.8	18939.5	11201.8	17993	11657.2	11631.1	33491.9	31037.5	23988.7	19740.4	14401.4	21483.8	18197	8300.4	21051.9	13116	13088.4	18696.3	27619.4	21023.9	7689.43	18622.1	28616.6	24960.6	14462.3
137	5070.47	5127.31	4063.24	4661.45	2690.65	4140.38	2841.3	5603.66	3884.27	2668.31	11012.1	3938.94	3403.52	2701.02	2752.15	4933.48	2480.75	2869.89	2687.98	2328.81	2144.28	2362.68	1774.53	2309.88	3678.7	5041.46	5118.21	3531.45	5726.45	7287.32	4036.48	3342.73	3940.18	2991.48	3425.83	2633.99	3529.01	2535.83	2529.17	3027.87	2470.98	2893.03	2398	2223.75	2731.77	2091.98	2767.56	2168.42	2334.28
138	100887	96415.4	109477	144490	115404	104565	102210	90647	96383.4	117353	118204	85985.8	84674.9	101879	116496	130191	79064.6	123357	117208	105859	93500.3	98562.2	98196.9	102681	75894.8	107492	80461.2	115235	99130.4	109935	118446	139887	97491.2	102495	102692	116557	121304	105932	133813	89145.7	83409	108704	108111	121453	204784	106654	122580	90759.3	94005.4
141	12146.3	10905.4	14531.7	16252	17106.5	12541.4	13006.9	5972.31	10584.8	19077.6	33219.4	12220.3	15838.6	15601.7	19521.4	23860.7	11299.1	13424.3	13357.4	12281	13635.5	17446.2	12965.4	18873.6	13193.3	18316	11581.3	6472.53	11352	10037.3	13988.8	16968.1	14000	22691.7	15203.8	21103.6	17835.4	6284.3	21014.2	13378.6	14320.8	16563.6	16860.4	17294.3	7794.45	18226.8	20874.8	18988.2	14929.7
142	313833	240607	332525	508216	413015	268393	250388	201569	234398	443305	287220	228452	230159	238249	356064	445517	286626	429327	533897	372279	484491	581294	494193	592917	318003	551952	335388	617116	338265	389200	475746	442493	235517	344901	241784	356673	376938	268597	457965	230839	189398	261413	336962	343225	151147	324295	382260	347907	240798
143	1862.8	10812	10400.5	2385.21	12909.4	11264.1	10554.6	11617.7	12730	17741.1	16662.4	10540.4	13339.1	3701.75	9604.42	3642.71	7575.08	1943.15	12382.6	9987.41	10177.8	13358.1	12716.2	12512.1	9655.4	1884.85	10040.2	13239.5	10117.5	13179.4	11470.5	15423.6	7875.5	14726	12929.4	1573.9	13493.1	10901.7	2644.08	9802.98	10655.2	1650.38	12788.3	12501.2	14546.5	2374.67	7697.09	15243.1	12692.6
146	29667.6	58791.4	67137.8	88173	75793.7	65228.8	63626.3	54895.6	38951	52578.4	52493.3	28271.5	32445.5	42571.8	43526.8	43489.4	85596.4	111100	103285	98758.2	98127.7	101630	80696.3	107919	98835.3	105198	71405.9	116025	65208.2	84207.4	89151.6	82625	56240	65218.4	45005.5	64445.7	41770.8	40223.4	57083.7	35184.7	56670	40057.6	57349.3	55552.7	21828.6	63260.6	58055.5	67337.2	43239.5
147	34671.3	12420.2	23839.8	18468.7	21643.2	16636.2	14536.8	11175.1	14625	24764.2	33080.1	8091.81	27317.5	22108.5	12172.8	8191.8	11852.2	29065.1	21355	12831.6	15397.8	15389.5	17620.8	14876.5	23795.4	22759.6	16661.4	29386.3	16538.7	18464	31970.2	33354.2	25080.8	21670.4	23886.4	10142	13390.6	8333.51	17938.1	8322.1	23611.9	13164.4	25150.2	15127.8	3070.87	30868.1	14296.3	25757.9	17556.4
151	19144.8	15547.4	21583.4	30823.7	24865.1	17275.2	16262.8	12080.4	15071.2	26967.9	16394.9	14613	14331.6	16026.6	23852.1	24686.2	20153.3	26334.8	37153.5	25330.9	32844.3	38559	31450.2	37367.3	19879.2	36150	20688.9	47228.5	22676.6	25867.3	29663.5	28415.2	14134.7	26124.3	15583.5	22557	25593.6	16959.5	27736.3	15277.6	11284.2	16084.5	21129.7	22361.2	10136.2	21856.8	26565.7	22398.8	16386
153	94777.9	67572.9	111179	118321	120250	85277.5	88696.5	16166.5	24664.4	45390	67157.1	26942.2	33614.8	36055.7	48691.1	58601.5	33520.3	40135.8	42986	32728.3	35198.6	37827.4	42050	50153.7	29787.4	38488.1	21341.9	18820.8	25134.8	21589	36921.6	40952.6	44108.3	43253	30267.6	44220.7	41488	14554.7	39157.1	25966.3	36159.6	50997.3	64285.9	53833.7	25939.6	51215	64791.2	59732.3	43875.6
155	23431.2	17335.2	20664	27269.8	24378.7	18173.7	17440.3	22578.6	24064.3	38047.2	63465.9	22740.6	25088.6	27487.6	38644.2	32220.4	17049.8	25480.4	22042	17177.1	20425.2	23264.6	24787.7	20065.9	20053.2	24333.3	16401.2	25952.9	17374.2	18201.6	21475	23784.4	28445.2	23948.3	16432.6	22453.7	21221.1	14255.9	25482.4	15580.8	22323.3	31433.1	46058.4	35630.3	17368.2	29538.9	33470.6	31367.6	26280
156	467435	336594	438631	541939	508926	341962	315002	370321	323014	515750	524071	352916	359686	370047	463403	508098	479298	534824	567536	458444	552609	608151	497273	620509	501285	717980	482682	788509	488733	576252	511608	501018	501659	536056	401540	558153	636288	442183	610486	362941	398702	500243	569484	549446	273797	571620	627773	540404	440310
180	30794.6	23347.3	27487.3	33768.6	29786.2	20330.7	20935.9	25216.4	20823.1	31083.8	35699.4	21968	21983.2	22625.9	32194.2	32912.5	29861.3	35134.6	38613.5	29395.6	35551.1	38614.4	35216.3	39169.2	32021.2	43753.3	30821.8	53046.5	32582.3	37788.2	32118.9	30966	34437	33841.1	27501.3	37828.1	41571.2	27923.2	36777	22788	26211.6	29008.1	35379.9	36374.7	17425.3	37821.1	41284.2	33308	28838.6
187	1168.1	1586.2	1520.21	2070.27	1375.24	1842.78	1585.22	1612.86	1418.07	1624.93	1606.64	1496.74	1398.23	1825.7	1672.26	1298.82	1803.09	1483.08	1303.26	1612.84	1383.14	1259.09	1446.27	1129.96	1476.39	1538.23	1629.87	1341.63	1240.4	1243.74	1340.9	1770.58	1680.55	1361.66	1363.15	1421.66	1674.7	1276.94	1192.16	1593.54	1368.83	1270.49	1270.64	1174.97	1393.57	1509.18	1563.51	1632.92	1699.95
190	110442	84872.8	101914	172228	138437	79752.4	83198.1	125886	102777	181453	158876	94608.6	108317	113274	118560	143088	154117	178206	188089	141221	180899	209406	167471	212514	120344	181648	96362.5	209057	92203.6	123005	122154	117490	83315.6	123878	78764.1	119497	123667	97570.6	127815	70612.2	80347.1	112205	125136	128144	434912	140610	141129	156736	108846
191	8832.38	9960.63	11796.6	9611.04	10043.8	10691.9	11700	8529.97	10874.8	10304.6	10998.6	10081.9	11488.6	11042.7	10940	10687.3	11326.3	10709.7	9757.32	10618.2	10337.6	9837	9838.37	11613.2	11641.2	9051.63	11070.1	8603.86	11530.7	11464.8	12225.7	10773.7	10357.6	10400.8	11569	10859.1	10372.7	10358.2	10932.2	10731.6	11818.9	9722.48	11530.4	9441.94	6911.31	9074.92	8113.72	9670.87	11175.1
192	11220.8	12251.5	10326.6	11578.9	12069.2	13041	11754.9	10301.6	12264.8	11857.2	12548.9	11160	12794.2	11566.8	11776	11097.6	13071.6	12203.6	10843.7	12288.6	12018.1	13396.4	12488.5	11599.8	11708	11181.9	13476.6	11005.8	12328.4	10388.7	11323.5	11551.3	13007.2	12030.6	11441.3	11218.8	11815.1	10278.9	11856.1	12602.8	12400.8	11915.2	13007.7	12462.7	8327.8	11688.5	11512.2	12355.3	12271.2
227	1644.72	1147.96	1550.99	1256.34	1290.72	1239.31	1288.97	1204.44	1290.68	1568.38	1140.53	1105.12	1446.62	1389.27	1419.66	1066.46	1428.33	1604.48	1044.55	1237.76	1162.29	1240.25	1277.31	1174.95	1227.17	1316.89	1405.9	1557	739.814	1238.27	1332.02	1218.14	1453.04	1436.5	1092.73	1218.37	1381.1	1118.38	1467.56	1334.43	1419.4	1527.12	1435.46	1356.83	1420.57	1538.73	1494.94	1273.75	1333.75
228	5680.36	2866.04	3184.82	2605.51	2825.02	4698.81	2917.65	2193.94	4487.32	4849.58	4430.23	2548.1	3542.74	3363.06	2790.27	3117.26	3280.57	3692.2	3168.25	3369.23	6437.69	3325.56	4138.43	3251.24	3969.57	4887.8	3719.3	2151.39	5364.17	2574.4	4955.87	4072.58	5080.84	3989.9	3966.07	2955.8	4857.68	2337.21	3488	6235.08	3412.28	3510.48	4454.29	3987.79	1263.78	5333.82	4234.9	5848.64	4028.1
230	18292.3	16071.6	18731.5	7946.16	18774.9	15829.9	15835.4	14481.1	11727.5	11670.3	15138.5	12606.8	11325.6	13367.8	13564.6	14451.1	46745.4	46747.6	44516.3	35159.2	35214.6	35687.6	27121.5	33799.9	10046.9	5215.42	10138.1	15231.2	10232.6	12412.7	8658.11	11315.2	6450.53	16011.1	11722.2	14765.9	16817.7	17233.7	12513.5	12496.3	18777.5	20147.3	16988.5	20840.4	4732.44	18600.3	26586	20984.9	18585.9
231	54407.9	38578.4	53557.7	59141.2	61640.4	42483.1	38643.6	38521.4	34346.9	59550.1	56786.5	38381.9	45262.7	45946.2	56569.7	63954.3	48073.9	55596.5	56074.2	43972.7	57971.2	56757.9	53070.5	61520.1	45463.3	63913.9	37071.1	67294	40706.8	38009.7	58940.7	55739.5	45432.9	53977.8	37208.3	55275	46394.3	38471.6	53182.3	38507.6	38400	53797.7	53984.1	59709	24413.3	57138.7	58893.7	59842.4	47510.9
234	1.33457e+06	1039503	1.25378e+06	1.49111e+06	1.49368e+06	1.17684e+06	1.13945e+06	763656	912937	1.38367e+06	21539.3	928893	1.11448e+06	1.21931e+06	1.48664e+06	1.45464e+06	1.17299e+06	1.36164e+06	1308761	1.1811e+06	1.23887e+06	1.36588e+06	1.22504e+06	1.43019e+06	1.12322e+06	1.46086e+06	919458	1.42293e+06	985408	1211258	1294449	1.35116e+06	1.24664e+06	1.30121e+06	1.02042e+06	1.33879e+06	1.34378e+06	1.00665e+06	1.34188e+06	919142	1.09382e+06	1.37548e+06	1.42134e+06	1.41603e+06	1.03019e+06	1377659	1.13961e+06	1.44253e+06	1215252
238	17623.5	13440.9	15825.7	18466.8	19876	13684.7	14028.8	10392.6	11530.8	18284	908.851	14670	14942.9	13975.7	18337.1	18383.4	15820.6	17922.6	16653.3	14921.3	16817.3	17566.2	14864	18445	14017.1	18102.3	11593.2	17834.1	13713.2	13934.4	16620.9	17174.9	15870.7	15824.1	12471.1	16602.3	17615.1	11813.6	16945.4	11129.9	15084.1	16948.5	16899.1	17554.4	15395.9	16335.5	12605.5	18050.7	14628.2
239	2889749	627463	777112	1.37766e+06	1.26824e+06	649722	580519	644939	505016	932633	1.09686e+06	371337	495265	512230	2.1979e+06	3.34676e+06	411543	3.20621e+06	745126	600835	627112	1.23952e+06	626479	1.06674e+06	452249	2.10009e+06	437022	1.09376e+06	438241	715215	571312	814551	228325	705347	547570	2.85531e+06	360446	806622	3.13257e+06	451986	498979	2963810	540781	970882	962231	2.88038e+06	2930886	932210	646926
240	19975.9	16654.6	15456.3	30185.4	22897.6	15600.9	14567.6	15763.7	17021.1	29754.3	45300.7	17743.6	20856	20326.8	34046.5	18803.3	20219.8	26195	25884.5	17187.8	21514.1	21862.4	19240	17215	14146.5	14695.8	11801.3	11000.1	12452.2	8608.19	16314.6	14981.5	42348.8	30452.7	16964.3	29652.1	22910.7	13202.6	28126	16264	15257.2	25540.2	33944.8	24077.8	8406.21	19256.5	26061.1	26984.9	16281
242	29344.4	27033.8	31809.5	35268.8	36552.5	28639.6	26024	29048.3	31818.8	38920.2	376987	36237	37299.2	31472	45659.3	48440.3	35823.7	44989.9	44048.6	38368.5	43556.8	42537.4	40615.6	40290.6	21177.2	25804.2	17538.1	23284.8	19835.2	19929.3	23633.4	21623.4	308474	44695.4	32088.9	49406.1	39697.1	20937.4	37799.7	27581.3	35056.7	43388.8	367096	45504.9	12769.9	49259.8	52288	50603.8	40648.1
243	86332.3	21455.3	26856.6	41180.6	37425.9	21970.7	20904.6	23365.2	17291.7	30029.4	32776	12822.7	16772.8	20024.3	68845.5	94200.5	13339.2	87151.6	26865.2	22481.7	21221.1	37375.4	22249.4	36235	15657.8	60713.6	15502.2	37668.8	14310	24666.3	20879.8	27497.6	7346.72	21803.3	19121.9	80276.1	11888.8	26130.2	90091.5	16073.4	17146.6	83743.7	17977.9	29544	29884.6	85960.6	82472.8	29730.5	24310
244	119229	29439.8	36269.4	55998.6	52802.8	31554.4	27922.2	31622.2	23641.1	42204	46886.5	18183.9	26323.5	23426.6	89903.1	135737	21595.5	128146	36955.7	31818.6	28113.2	52381.2	28147.6	44250.2	20937.4	89331.6	23209.7	52493.3	23704.2	33281.1	28085.1	39686.8	11192.4	34996.5	24962	117846	18044.7	35465.8	126194	21403.3	25396.3	118132	27755.3	39357.1	44705.6	115447	124870	40383.7	32996.1
245	12187.8	10461.6	10540.1	12292	13129.5	9585.59	8352.09	7573.17	10827.9	16185.8	79107.4	9605.73	12057.8	11197	13741.3	16466.9	12741.6	17196	17581.3	13715.6	15595.9	16957	16691.5	18656.2	9606.85	13455	9433.59	6609.7	8934.3	8807.21	10308.8	8530.96	65226.2	20834.6	16081.1	21570.7	17451.7	6767.53	20208.3	14269.9	13362.2	18338.3	103626	19223.5	5584.83	16902.9	17631.1	19930	16149
246	1175.27	944.887	970.35	1136.46	969.383	987.92	1190.33	931.17	864.927	877.799	928.859	898	1808.63	1412.35	1522.5	1418.02	1270.09	1414.22	1021.56	990.352	1246.48	1627.92	1513.21	1219.33	1514.63	1178.13	916.315	1130.09	919.002	750.361	1222.01	1106.67	1292.52	1115.22	919.335	1114.99	1057.52	921.09	1391.55	834.28	1235.42	1914.95	1204.48	1281.06	825.456	1543.47	973.388	1374.2	1294.83
247	24440.7	20183.8	20899.2	24263.3	24613.4	20422	17818.8	35493.1	31032.6	34912.4	42161.6	38214.7	33083.1	33772.2	43849.3	46585.6	21387	30431.1	24731	22694.5	20723.2	25493.9	23266.2	24816.5	20807.7	27103.8	18805.6	36904.5	20441.9	22292.7	27056	26547.8	14259.7	26013.5	20081.4	28938.2	24971.9	28516.3	29041.8	15867	27279.2	38350.2	26601.5	28087.2	56720.6	34970	36707.5	30333.7	28795
248	3711.79	3722.92	3854.97	6549.11	6104.59	3765.17	3534.03	3645.78	3986.63	7681.02	16202.9	4155.72	6283.02	4406.4	4820.65	6340.12	3745.11	5209.56	6547.02	4636.19	4433.04	5372.92	6005.84	5459.34	4408.17	4469.87	4143.34	6981.37	4394.78	4506.08	4882.55	3754.72	16957.2	5549.54	4208.88	5505.72	5764.17	2434.16	4373.5	3131.21	6514.54	5359.25	29389	4299.06	1583.05	4180.15	7447.96	5089.51	4720.09
249	6078.33	5555.15	5211.38	8100.78	6519.55	5403.47	5643.86	3595.76	4981.31	6210.77	15042.5	4306.17	5436.94	5134.3	7099.77	4177.77	5380.26	6036.42	5673.5	6202.28	5337.13	5995.39	5596.34	5264	5722.09	5331.33	5079.63	5500.24	5973.15	4405.89	7076.1	5899.44	13250.5	7516.19	5116.75	7047.81	5691.46	3730.98	6476.82	9703.99	5543.72	7173.46	14258.2	7132.27	1766.26	4775.25	6619.17	6430.67	5287.24
250	691170	696065	791693	772332	971398	734325	672017	436790	690195	953938	2.90633e+06	589311	642309	706939	757309	1.20561e+06	591431	648802	699613	639021	653901	654417	716111	943848	670234	912894	589604	425708	777745	651458	671402	716325	1.8251e+06	1.00667e+06	803858	783950	1.07879e+06	309080	723657	643730	719445	756430	2.05595e+06	784248	365156	675620	964950	1064757	760325
251	18336.9	16031.5	15216.5	20303	20295.4	15646.9	14297.3	24397.6	23605.1	35676.3	41059.5	22299.5	29016.1	30367.6	35983.4	34526.3	17634.6	23149.7	23834.2	19250	21069.6	22686.2	23495.7	25134.5	10773	15115.7	9695.48	14348.3	8980.79	12054.8	14525.1	15885.1	32942.5	27642.4	18138.4	28360	29959.3	17399.7	28821.2	18664.9	31229.4	39013.9	48110.3	41934.7	12818	36386.9	41370.1	42470.1	32181
252	898.858	470.294	723.898	782.076	720.119	0	625.446	1319.94	699.371	686.153	765.084	621.384	949.939	708.214	822.959	599.195	914.676	669.333	785.287	778.965	657.13	759.42	666.209	594.975	827.28	704.325	533.611	677.436	751.495	566.033	666.412	500.817	872.352	785.668	498.931	624.438	521.446	501.25	593.314	693.627	745.23	753.724	818.454	800.731	615.653	777.552	762.229	985.608	566.197
253	551972	405481	469012	489156	586556	385464	343813	407463	313227	509500	553231	274449	364728	339678	492432	571032	554665	547128	546946	562537	539831	594810	482782	564917	532926	657937	556975	691127	460285	525062	621192	612082	571085	690726	490070	466589	360886	351993	485408	303051	416667	468887	500906	481918	324052	449263	504718	501451	331801
254	286018	242496	223931	321062	343774	251951	233779	169119	149812	254454	600545	148357	188495	216107	312212	256051	181988	285052	282474	268076	273436	314474	300068	246361	211023	261937	162645	442471	224238	226920	290975	300207	450820	274894	173947	226703	207526	140986	271661	145927	214902	312422	617886	310951	71357	269575	294275	309917	260805
255	374758	472506	527406	445576	564855	462467	488088	433954	365746	471872	519548	441975	378953	408802	398032	375546	414318	216470	454921	433275	424076	451469	422587	412040	350744	305170	362432	403873	340525	356833	344419	384911	285412	368399	342059	142927	369202	360685	133580	321621	321926	209837	369234	374611	63728	93751.4	336101	396776	360063
256	96051.3	167284	98769.4	77092.1	97970.4	131830	148007	21768.4	99073.4	64418.3	126949	67946.2	149155	116978	96145.6	83831.7	150941	78664.3	81043.9	155211	110369	95282.5	100445	97948.5	127196	79281.2	110231	34198.1	185335	68341.8	104081	98409.3	122819	107686	123387	64459.6	87745.5	22347.1	63212	100073	125916	82900.5	96923.6	92992	6397.14	81279.3	82241.5	94138.1	103966
257	32902.8	45178.5	36675	37074.2	40182.3	41895.2	37250.3	33942.7	42081.2	47463.6	113386	37107.7	39944	29506.7	38921.4	39707.8	41985	35620.5	32274.2	30459.8	31902.4	36622.2	32556.6	32318.8	41437.2	38484.6	57554.3	42169.2	41816	42190.2	37636.2	32593.5	44450.6	36788.3	44473	38044.2	37472.8	37007.3	37966.4	38364.3	33410.2	35466.5	46816.2	42406.4	25721.6	35056.1	40609.1	40434.1	34408.2
258	8002.65	16082.2	50199	116772	159001	128456	113526	13592.5	35705	25477.9	49063.7	15615.4	1572.71	3626.85	2861.52	4672.62	2135.03	219822	137024	58369.8	68198	31721	72950.1	164852	104502	145584	119347	75845.6	142983	207798	303704	281655	5806.52	3111.4	13582.5	117116	46707.3	31690.4	81970.6	85960.1	162461	255236	204192	194587	162149	182009	305776	320501	288514
261	201585	114585	188346	271267	186232	97354.8	104146	187961	112009	260284	305658	103462	139916	156103	223477	233202	213666	354284	274051	189549	237673	297769	226188	324840	203041	252640	141084	301761	121854	152739	190561	174653	285550	261403	159062	277300	246965	125975	276544	135847	167245	263190	306526	295631	132276	261608	318023	287442	168699
262	32657.1	26717.3	32525.2	34145.4	39710.7	25242.8	21876.3	24778.6	19356.6	31547.4	34868.9	16935.4	21895.3	21055.3	31571.4	36919.1	35501.7	36011.2	35504.6	35420.3	36230.4	40078	32992.4	35652.8	34437.6	42477.3	33456.8	41702.4	29254.1	37285.5	41497.1	41879.5	35506	45027	29160.5	29731.8	21773.6	22497	30516.9	19089.8	26453.2	29333.6	31900.1	32710.5	21791.4	28063.3	32819.1	34609	19922.4
263	23730	31558.5	35744.4	28888.7	35088.2	29422.3	30789.6	28303.8	22702	27151.7	31433.8	27909.8	23097.7	24420.9	25924.6	22304.1	25124.7	14059.3	30523.4	25907.1	25936.2	27573.5	25997.3	25954.6	24334.6	18627.9	24305.8	28634.2	22690.4	21965.5	23822.8	24556	16508.7	25225.2	21141.1	10909.3	23191	23204.8	7682.74	20188.9	20923.2	14856	23277.9	23349.4	5432.25	7063.08	22115.8	25228.2	24761
264	19644.7	16561.9	13462	20455.8	22083.4	17237.1	16108.3	10661.4	10082.4	15149.4	38357.4	9959.15	13988.1	12797.4	18190.9	15910.6	11734.5	19212.8	18359	17208.4	16505.8	20795	19310.3	16909.2	14079	17595.6	10242.1	27987.1	14396.7	14672.5	19177.4	19312.5	28963.1	17299	11610.9	16026.3	14461.6	9239.4	18048.7	10960.1	14570.6	23447	43471.5	21895.7	6046.63	16666.5	18188.7	21390	16144.7
265	36335.2	28473.1	39039.9	42638.1	43330.7	29298.3	28629.5	15315	22409.2	29335.2	41086.2	20738.9	22538.9	23310.4	29959.4	37953	33418.9	42174.7	40626.4	32312.7	40120.3	40943.3	42118.8	52351.6	27311.5	37185	22827.4	14052.5	24072.2	23322.8	30336	31927.5	40242.9	36587.6	25044.1	35176.6	32102	13188.3	32120.1	21383.8	28050.9	40303.4	49400	37005.2	27183.2	39284.3	39363.3	38650.6	28858.2
266	9126.14	25037.8	9857.1	17758	16235.6	21523.3	20238.9	2414.72	15886.2	13992.8	30948.5	7838.49	9052.03	15815.1	6965.53	6854.26	18181.2	15787	23518.8	30100.2	29150.8	26556.4	22824.4	20238	31969.3	12096.7	17765.4	4238.56	30501.2	7627.72	24203.9	19745.2	25304.4	21398.8	20335.1	12047.5	23180	2839.36	11988.6	15888.6	13966.3	7737.67	10219.5	13074.9	1797.39	4906.73	7189.32	6752.32	9545.34
267	13506.3	8824.03	13361	18471.7	13542.2	7437.88	7859.06	14407.7	8253.76	17939.9	22572.8	7553.9	10561.7	11917.8	16289.2	17179.9	15175.9	25155.1	19413	13455.3	17353	20260.1	18869.8	23305.5	12419.8	19882.9	10112.3	21243.1	8188.67	10066.2	12857.5	14444.7	20458.3	17397.6	11032.6	20200.6	17116.8	9073.36	20285.1	11586.6	11639.2	19042.5	23685.1	21543.4	10577.7	17550.5	23040	20475.7	11484.7
268	25578.2	16454.6	19864.8	34060.6	20383.3	17558.7	15158.3	14350.5	14055.7	24625.7	28184	15281	14963.6	20122.6	29047.5	33004.7	13325.4	24372.2	16175.7	16119.3	20738.7	22220.1	23389.4	21725.5	27137.9	51144.3	21385.2	41067.8	23666.7	28618.2	30783.1	35435.3	12352	16307.8	11309.4	24684.5	19315	12788	31328.2	13095.9	10682.8	13615.9	10829.5	12481.9	12939	15562.5	13420.8	15134.1	13861
269	543346	430800	450265	671453	585777	372402	371288	381557	429966	646942	613063	445423	469259	457796	643754	622009	509283	610600	699664	557169	645682	689501	592895	708163	516809	724283	519092	681132	530104	554795	487234	530655	644756	601988	492415	660097	806777	398772	760502	409592	486504	567346	753608	736639	302100	665017	796489	668263	520783
270	344618	287198	326130	572228	463540	266904	250688	230332	321656	570149	348155	382619	377469	367061	601314	534776	354720	466516	526342	396437	490330	519277	448893	508189	331908	497782	394296	582187	432344	411641	382180	453663	300323	455289	350023	528558	572594	278740	570590	289329	319827	451946	341850	617483	150790	535317	654225	546088	376042
271	52637.7	45218.3	46477.6	31452.8	67001.6	39898.6	37467.7	54778.5	39011.4	63748.6	61485.4	38393.2	38036.5	41936.7	71478.2	76685	48007.4	60434.4	61244	56035.7	62500.6	76091.8	57845.9	76983.5	46989.7	31459.3	38127	101301	39415.9	56737.9	50103.5	53049.7	29188.9	52125.2	40023.1	51475.4	51145.7	71095.4	47846.6	31222.3	47181.5	60406.7	60967.2	61966	206932	51901.1	84465.9	67716.5	46824
272	123379	138789	208132	183819	235737	151487	140995	175258	122657	231841	9465.87	114954	163555	195458	106505	175952	191718	136335	220330	155397	194018	198204	185880	235055	173526	202730	127676	286669	156369	232882	214238	239043	125890	208241	123952	129758	252175	127704	143632	117063	143849	128847	205010	210600	100622	133064	144708	225869	186584
273	13006.1	18288.6	22869	22286.5	23505.2	16694.1	17563.3	17096.6	13914.1	28569.4	32450.2	16089	17810.3	21710.6	22266.1	21605.1	7793.62	5952.28	10431	8382.25	9054.08	9187.24	9814.08	13035	16519.2	18990.8	13668.3	24510.4	16520.4	16680.1	17419.6	20793.9	17443.7	19396.1	15445.1	18403	21998.8	11916	15984.4	12827.6	17548.7	12889.7	27854.3	28046.5	58301.8	24644.3	23150.6	29313.3	25067
274	39049.6	31012.5	35220.1	52022	44773.5	28445.2	26671.7	28435.6	31469.5	49567.8	46797.9	31680.2	36713.1	36739.9	45578.4	49677.5	38327.3	48003.3	53164.5	42538.1	48683.2	55265	45529	54419	40277.7	54347.8	38374.3	51908.6	38481.3	42676.6	36623.5	39872.1	44582	45815.9	37034.2	47826.9	63228.7	28898.6	56271.4	31059.2	34636.2	40390.2	59170.5	52465.9	21594.6	49529.9	63888.2	49570	38824.4
275	22313	20218.2	26496.5	43868.2	34306.4	19706.7	19496.2	18018.4	22644.9	43519.2	26898.6	26218	30253.7	28206.3	41656.4	44391.9	28054.4	34399.2	36946.7	32023.1	35405.3	39026.4	32129.1	39058.3	28421.4	38741.5	28278.8	44593.7	28313.3	30609.2	30748.4	34360	21782.4	32066.9	27858	37117.6	45063.2	20413.3	40997.8	20796.6	24862.3	33893.4	25868	44176.5	12671.8	41178.6	50108	42219.9	34205.2
276	22256.2	22512.9	35602.6	33443.4	33773.8	30473.6	21968.1	10010.7	22785.2	28760.6	33871	22230.6	23512.1	20501.1	34397.4	47041.7	18059.4	53398.8	46997.5	23439.9	29389.6	26990.6	26821.7	46792.4	33232.1	62594.3	33014.6	17500.9	40585.1	36093.6	49661.7	55652	44499.5	31630.1	25063.5	45172.3	38514.6	12242.2	37726.3	34191.6	41423.2	61867	88941.6	64880.1	68536.3	64714.6	71615.1	65459.5	60524.8
277	49807.8	37501.8	27218.5	75378.6	61563.4	37155.5	32805.4	23298.4	39206.3	68179	165895	27774.1	57829.1	51915.5	91270.5	32672.8	40384.2	64129.1	61207.8	46418.1	56580.3	55226	62923.3	38172.2	33072.7	35293.7	17202.2	30790.3	22105.4	15459.6	43993.5	39032.3	221340	137451	60517.2	140682	113877	28646.6	129425	53851.1	46579.3	80477.7	181108	85574.6	4701.76	65175.2	82897.9	84791.9	44575.2
278	357918	102947	136713	141965	253897	164746	139856	102145	84412.6	142177	160147	69173.7	81972.9	82561.4	408245	674273	55171.4	521930	133973	130170	133277	225644	123996	202264	60075	292159	92617.2	189031	99856.7	194678	91723.1	175766	17270.4	111530	87979.1	472368	72241.1	253193	590215	114621	71811.2	456481	70184.6	142457	17462.8	415128	465045	169155	116386
280	7960.56	9084.99	12885.3	13466.9	16951.3	12025.4	10258.6	11852.3	8631.36	16985.1	1137.37	7488.96	12138.1	14306	6482.8	12481.4	12765.4	8582.31	15969.9	10892.9	12926.5	14432.1	12389.5	18069.4	12223.5	13715	10271.1	21297.2	11365.1	15874.2	14107.1	14935.8	9700.49	13516.1	9476.36	8939.5	17592.7	8754.63	10102.5	9918.39	10951.8	10200.5	14199.5	14998	8384.19	10364.9	8503.45	14153.6	13388.4
291	365459	804631	1.05223e+06	1.39159e+06	1.2048e+06	931021	1.03449e+06	789270	523893	747584	786825	425965	475471	598585	618289	583710	1441371	1.90426e+06	1.68376e+06	1.62794e+06	1.67747e+06	1.61717e+06	1.27405e+06	1.67553e+06	1.55078e+06	1.64276e+06	1.12633e+06	1.92759e+06	1.04971e+06	1.42143e+06	1.58554e+06	1.39996e+06	812889	1.032e+06	647497	1.05393e+06	574001	539501	983492	485630	768585	528898	800984	810065	284018	1.01064e+06	781493	1.079e+06	619527
292	3203.54	3208.99	10003.2	23878.4	25472.4	17957.8	15891.7	3097.04	7979.83	5017.14	10136.8	3371.52	3224.72	2203.86	2343.79	2472.24	2767.8	43358.3	18918.3	8593.94	8924.02	8927.03	10537.3	24914	11265.9	29676.2	13059.9	3276.55	11348.2	19436.3	27857.6	36450.9	4705.36	1624.91	3297.22	21663.3	7989.38	3160.04	18684.9	8646.01	12224.7	33139.3	43134	18272.5	31468.8	37562.8	46385.4	40745.4	47252.5
296	40727.9	16233.9	101780	6831.13	7356.91	45948.2	42129.8	10803.5	49052.1	63779.6	7285.21	49963.9	34811.8	49354.3	5129.45	7346.81	49757.1	11683.3	52615.2	31143.4	132584	6554.18	44275.1	14367	33280.4	5611.55	58950	9356.17	57429.2	13834.2	67935	29113.6	44640.2	63538.1	35176.8	6140.99	65935.3	8820.44	12420.8	48757.9	33273.2	10766.2	8762.03	18800.8	50326.6	10973.7	6426.91	19906.2	43121.9
297	4319.24	4738.51	4950.39	5162.71	4592.72	4498.37	5453.59	5091.22	4880.54	5352.47	5360.48	4788.04	5226.33	5878.04	4355.66	4345.01	4601.03	4748.62	5125.48	4606.98	4558.31	5257.98	4908.42	4608.65	5121.5	5066.84	4170.89	4502.21	4816.43	5561.57	5146.45	5159.77	5540.45	5390.98	4949.79	5271.35	4731.68	4737.32	4258.34	4773.55	4371.06	5113.01	4640.76	5081.75	4802.45	5626.32	4421.33	4100.43	5262.74
298	18204.7	36220.7	49492.5	66067.6	53046.3	41627.1	45140.6	36634.8	26465.5	36438.9	36752.5	21131.9	19520.7	28067.5	30205.1	26498.9	59670.4	83504.1	71733.8	68784.1	76953.4	68426.7	53346.1	72279.7	64650.4	69749.4	47997.8	85489.2	51528.8	63145.4	67196.2	60346.7	41535.8	47043.2	31608.1	47212.8	26168.5	28807	42199	24231.8	35519.3	29103.8	39161.8	39135.6	15370.4	47013.7	38200.8	44537.9	29585.1
299	68990.3	54043.9	44312.8	70237.2	59297.1	47205	36699.2	20781.8	33651.7	43231.3	37671.3	22370.4	36563.5	31862.9	47474.5	29249.9	35983.5	46306.2	43537.1	35328.9	32519	32651.2	27691.6	24449.3	19614.3	19870.8	12848.9	22818.6	17576.7	13967.5	21833.5	19293.1	44660.8	34166.3	22098.5	32839.4	28391	12476.6	28756.7	16752.6	39671	43138.6	35744.3	42890	5779.52	33755.8	39030.1	37197.3	26674.7
300	3266.68	4507.88	4005.51	3356.75	4050.06	3903.61	4002.15	3782.62	3635.59	3719.45	3820.97	3976.19	4560.13	3409.62	4676.76	3939.37	3816.18	4164.25	4056.44	4322.66	3943.54	3844.81	3710.25	3855.93	4619.37	5535.96	3664.48	2870.28	3472.48	3476.27	3941.28	4775.93	3505.52	4511.13	3595.74	3867.83	3540.94	3230.1	3693.79	3681.59	4349.47	3887.42	4050.75	3897.71	3559	4396.79	4240.77	3811.9	3922.45
301	1.19648e+06	827413	631481	1.56503e+06	1.44981e+06	970900	945942	316768	650523	1.15527e+06	1.55607e+06	432506	961720	783718	1.37458e+06	602275	782974	1.35741e+06	1.33517e+06	1.10237e+06	1.19317e+06	1.30262e+06	1.24451e+06	981846	1.09634e+06	1.19977e+06	715338	791107	1.08146e+06	491744	1489592	1411340	1.20315e+06	1.38247e+06	720374	1.60039e+06	1.30091e+06	363387	1.50186e+06	713879	734403	1.32905e+06	1.7271e+06	1.36055e+06	76337	1.22989e+06	1.3573e+06	1.35899e+06	802088
302	773372	466854	813129	678717	776569	704961	617537	210440	282516	395131	559386	332971	367670	510148	76558.8	695418	444057	488233	552335	829545	1.11844e+06	694459	1.19122e+06	1.22215e+06	1.81197e+06	1.83272e+06	1.65338e+06	1.84129e+06	1.43347e+06	1381520	1.59485e+06	1.75466e+06	273410	678423	659608	1.05342e+06	790867	565262	1.04764e+06	594933	1.04186e+06	1.58119e+06	1.46178e+06	1.54638e+06	168572	1.52861e+06	1.0417e+06	1.19238e+06	1.11226e+06
303	568234	647014	354385	1.1374e+06	1.05491e+06	1.13267e+06	802070	238105	434617	518925	1.58566e+06	295360	344467	400119	684477	353267	272563	652022	637954	654814	772784	714046	766897	993846	1.26018e+06	1286147	1066373	561932	1.91836e+06	509974	1.66431e+06	1.562e+06	407844	574969	674916	924445	521596	191792	798323	766008	1437689	1.14873e+06	1.7507e+06	1.49913e+06	70608.3	1.03612e+06	1.4953e+06	1.5375e+06	761643
304	116761	110589	171483	125229	206619	189926	154691	45847	63194.6	71899.3	180199	70089.2	79014	91418.9	69008.6	95536.5	80723.9	65872.8	108329	190038	228119	235894	245818	273627	442990	421399	394580	371915	385713	344443	353362	375904	71112.6	141037	172553	145349	190656	120170	141677	141127	254878	240840	427264	337080	59621.4	247594	202287	281156	257855
305	23821.6	15453	20880.9	10425.5	21241.2	15311.5	5145.45	11007.3	9580.48	13831.1	36914.2	9357.57	14464.3	13583.5	19116.1	16372.8	11544.6	13974.2	17239.4	15123.2	23744.8	13680.5	16985.7	21550.6	12810.1	11285.6	7932.87	13021	9780.14	12223.2	9645.43	12874.8	33295.6	7818.42	6514.18	9219.06	17711.2	3982.87	9565.48	5765.62	8630	8445.3	29951.2	17939.8	5757.63	9483.35	12097	11629.1	13146.8
307	1352.26	1575.38	1332.62	1170.73	1470.04	1509.38	1669.56	1987.5	1690.76	1369.47	968.895	1925.04	1590.6	1324.08	1170.9	1727.06	1541.35	1172.31	1657.05	1518.74	1291.53	1806.98	1572.2	1347.86	1467.28	1695.26	1758.72	1535.86	1710.91	1325.85	1293.78	1213.44	1752.58	1410.96	1523.5	1469.69	1681.51	2403.42	1361.8	1951.79	1605.01	1175.41	1571.32	1436.79	1400.83	1074.22	1575.89	1457.56	1440.86
308	51513.5	39657	32501.9	67284.2	63531.7	44616.6	41472.8	14135	29481.7	50193.3	69240.4	19764.1	42722.2	40202.6	56572.8	26907.2	40272.8	62265.8	57957.6	50419.4	50623.1	54355.8	55163.9	39761.6	45478.2	54303	33096.2	39157.4	49684.1	23829.3	63937.1	60784.4	51192.4	55442.9	35532.4	64913.9	56240.3	16510.4	65411.6	35283.3	35974	56385.7	69861.5	59459.7	3736.82	52735.1	57725.1	60540.8	40216
309	36248.2	21640.5	38378.6	30730.4	36040.8	37164.2	31089.9	10972.9	13154.9	18318.2	26099.1	17641.6	17611.6	24265.2	4296.19	29435.7	22861.6	23917.7	28068.8	42933.7	50042.3	35300.4	48341	54780.3	73085.8	75589.4	71261	75095.6	59988.1	56856.8	66496.7	70965.5	14111.6	32406.3	31025.1	45663.6	40140.3	26738.1	43861.7	31101.2	45019.9	63864.1	61696.6	64695.3	7739.78	65201.5	44793.4	53316.6	46486.2
310	25742.1	29667.4	15804.5	48513.6	46499.1	56606.2	38696	11508	20861.5	24319.8	69896.8	13766.5	16004	20632	30877.2	17552.4	13358.8	29768.7	31238.7	30754.1	37188.9	32198.5	35195.1	42804.9	52804.6	58443	46885.2	27850.1	86212.2	25054.8	70805.4	66640	20224.7	29729	32018.7	38168.3	25795.1	9528.63	36813	39563.2	62032.9	46728.8	70974.5	61778.5	4424.81	49018.1	65942.3	63935.4	37193.7
311	1579.01	1125.03	1375.01	1014.41	1341.72	1381.42	1317.24	1311.86	1038.96	1554.1	1093.93	1693.73	1504.45	1225.08	1171.57	1701.59	1560.87	1520.96	1384.28	1793.26	1444.05	1191.83	1197.48	1365.98	1219.84	1411.59	1605.88	1637.93	1319.91	1607.35	1412.29	1281.28	2259.58	1905.09	1250.71	1215.03	1809	1404.11	1184.66	1373.42	1459.42	1095.48	1256.72	1207.26	1438.25	1318.56	1252.1	1253.33	1268.15
312	88034.1	65177	87891.5	99597.8	96357.2	70687.1	65123.5	56337.6	59604	103391	87464.4	59692.4	78153.1	74723.6	99150.6	107415	69850.8	93865.9	93676.4	69492.8	84672	91308.4	85726.4	91013.6	76250.3	101434	65625.7	87507	62989.7	58207.1	89775	89586.1	79019.5	85655.1	56143	83479.4	74143.7	47482.3	87561.7	59137.9	60657.7	85172.7	96278.6	95583.7	37321.5	91058.4	94030.9	92349	73593.6
313	39983.3	33642.7	19304.9	40338.5	41046.7	31086.5	32141.9	10394.6	37420.8	43913.1	8902.69	16160.7	48774.7	40774	46352	16936.2	30737.6	31696.6	32653.9	34181.2	31661.5	32432.9	33141	24873	39239.8	34520.1	22375.2	14084.9	27901.6	6844.92	45084	46046.5	42133.6	42039.6	29336.3	40984.3	35622	10171.5	39833.2	33213.8	44643.6	46093.1	30672.7	47135.5	7553.84	45586.7	46293	45863.5	40472.7
317	5509.66	5329.44	22045	4265	5560.04	4122.79	4254.74	7507.26	18129.4	10956	2442.08	27413.2	4766	11250.7	4818.43	6989.19	17893.9	5027.01	23722.4	69665.4	38306.2	11148.9	73730.2	4587.76	9281.11	4009.54	22196.5	14401.2	30892	3700.76	12974.5	12144.3	2744.85	21999.8	14041.6	4365.27	120143	7599.24	4854.48	12773.7	6162.38	5130.85	50121.8	16987.9	32353.7	4054.3	7749.07	8320.74	24786.5
318	80500.4	31375.2	85847.6	104597	82164.6	64497.5	61747.5	40020.4	90284.7	145497	25424	51779.3	29415.1	67146.1	31599.2	74289	84396.9	111483	82556	394613	94209.7	106592	153249	45802.5	61034.4	118954	48424.1	33237.4	153423	39338.1	41779.6	46122.4	64265.4	62589	87197.6	86777.3	534813	36269.2	110633	109620	65977.8	88579.3	359523	76582.4	63091.4	85127.1	61374.2	167995	114688
321	20227.8	12758.3	16382.7	14690	15531.3	16039.5	12397.2	7075.17	11898.4	15214.1	16327.5	6936.03	6673.29	8838.92	7876.36	9618.96	10313	9493.49	14803.1	13125.9	10553.7	14365.1	12554.7	7462.1	12784	17370.3	11979.9	13795.8	14069.8	12847.9	16484.3	14142.9	12898.7	12499.6	8988.83	10264.5	20903.6	4253.83	13686	8861.01	8952.06	9928.84	52290.6	11274.5	3494.72	15815.1	14490.4	19558.8	15268.5
322	52340.6	43934.6	25017.8	57594.6	58945.3	42345	43618	5327.41	49130.2	58531.4	14197.8	24384.3	63338.6	49862.5	61708.4	22717.7	36852.4	47613.6	48096.4	48020.1	39851.1	49859	44237.9	33811.4	55554.4	46784.1	28564.3	6946.68	37780.7	7774.32	59566.4	60164.4	61324.2	57541.7	36670.6	54410.2	53143.4	7081.3	55349.5	41194.6	60939	67814.2	38986.2	68219.3	8961.32	57701.3	60462.4	63442.4	59078.1
337	15899.8	13352	18568.3	16240	39497.4	11474.6	12162.6	11202.1	13274.8	17699.6	34609.2	18624	17050.2	14961	43900.9	20423.9	23743.5	12741	32672.5	12539.6	12202.9	11872.4	29819.7	26935	15766.2	40362.4	24017.1	6515.83	27225.4	10032	16987	17058.6	16221.9	14006	25666.4	13616.9	12056.4	5737.65	42413.2	11370.1	15987.3	13697.6	49692.6	17742.6	84252.8	15590.6	18996.2	16648.2	14680.7
338	35073.9	27500	18568.3	39671.9	39497.4	28784.8	27131.1	14264.5	31913.2	45669	55534	18624	40531.7	38658	43900.9	20423.9	23743.5	32392.3	32672.5	27920.2	28005.2	27892.7	29819.7	26935	35688.9	40362.4	24017.1	6515.83	27225.4	10032	45785.4	41643.3	42101.1	42291	25666.4	46126.6	40594.8	5737.65	42413.2	25593.3	42337.7	50567	49692.6	58820.9	84252.8	52507	49074.4	49571.3	41742
342	37062.5	25251.2	20037.9	43910.2	39556.4	27066.4	25579.9	13119.6	30656.6	51339.1	53357.4	18461.9	43427.6	37846	47406.6	23060	22288.9	29703	33269.3	27696.1	28684.3	29708	28678.9	27233.4	35519.7	39854	22704.2	5298.39	27707.3	8784.41	45331	43067.9	39998.3	39792	25448.6	43788.1	36691.9	6181.43	44919.5	27923.2	42190.6	51372.1	49953.9	58784.4	32089.8	54706	53794	53808.4	42323.9
377	14436.2	16017.9	15719.1	15718.1	14996.8	16431.8	14051.2	15229.7	15368.8	16947.4	15365.8	13625.2	14590.3	15144.2	15254.2	14946.8	13575.1	14762.9	14837.2	15216	14232.9	13670.2	14803.4	15478.1	16968.5	16704	15193.4	16000.3	15539.4	17496.4	14540.9	14966	15352.5	14615.2	16122.5	14895.7	15645.8	14099.5	15299.2	14158.4	15545	14587.4	14376.1	16074	6970.66	16212.9	16467.2	16068.7	14485.1
378	2577.43	16075.6	14789.2	1940.01	19638.5	18426.1	15818.6	14947.4	18194.5	26208.9	23568.4	15267.4	21929.6	7618.57	11692	5876.33	11300.5	2148.34	18288.1	14638.7	16469.5	19621.4	22108.1	16881	15482.2	2813	13814.1	20843.9	12650.4	16787.1	17946.7	19190.4	14581.1	18561	16296.8	2462.52	20101.7	16660	2470.6	14435.5	16773.8	2530.34	19071.3	20041.7	17990.2	2113.55	14160.2	18093	19525
379	15057	7346.31	10958.8	17659.5	9973.58	4060.45	3363.82	7262.3	7948.08	8709.16	18530.6	4859.91	5986.01	5478.26	9932.17	14967.7	9300.01	24105.2	25410.6	10725.6	15389.6	13632.9	8156.72	8877.53	13829.4	38303.6	25523.1	28151.3	22207.3	31605.1	28444.1	17051	7067.86	14882.5	15478	8215.18	22665.2	10067	34534.7	7284.23	10358.5	14284.8	14398.1	15868.6	10355.4	15171.6	28256.2	16962.9	7512.84
380	27413	31069.1	17357.8	34188.2	30399.5	33119.5	28188.9	32663.7	27987.4	19165.9	44738.7	21066	27012.6	26067.9	29528.5	32814.9	19648.3	57671.4	31435.3	27543.4	18914	19551.7	18325.7	29194.7	43724.4	52334.5	33359.3	36190.9	57305.4	61280.1	29263.4	34604.9	52248.3	24280.9	33817.9	56105.5	36850	27371.7	40918.8	37577.4	74658.7	90412.8	59546.6	61332.8	63443.6	68718.4	58993.9	60932.2	71653.8
381	24428.7	20298.3	23276.3	26881.1	25688.1	19420.3	17338.4	12967.8	22674.9	31143.9	217002	20677.1	22195.3	21380	24716.1	32863	25007.1	36798.3	36840.8	28616.4	30329.8	33327.9	31066.2	33886.1	18738.2	28244.7	15780.5	13325	20458.9	18556.4	18667	20500.6	169352	43812.8	31092.2	46872.7	37673	13856	38264.4	24431.3	29816.6	39084.7	256962	39781.3	12764.9	36329.7	38371.2	43002	32262.2
382	54556.3	47194.9	49893.8	58023.2	56023.6	46321.8	43435.5	39449.1	46059.3	61566.6	8874.15	44216.7	43003.5	47360.1	53858.1	57904.1	47214.1	57000.2	58583.8	46678.6	54202.2	56147	53339.8	60002.5	42859.4	62455.5	45170.1	61909.5	46480.1	48515.8	55540.2	60456.8	50594.3	50407.5	46338.1	57279.8	48858.5	40874.5	54434.1	42530.5	44485.3	59318.8	63589	59638.6	47286.5	59726.9	41299.1	61274.9	44112.7
385	503261	453897	721594	817052	917141	501946	469634	592369	416343	711680	699010	439105	441551	528471	607270	634487	687254	464825	818790	621963	770848	930772	745042	1.06111e+06	735812	577814	659806	1.38764e+06	552170	646736	1.05213e+06	918298	577338	762689	494292	337049	627614	583618	237025	415888	567036	474886	702926	913340	64233.5	181359	786744	971972	531972
386	41501.8	32272.8	33268.2	46505.4	41179.9	35109.7	34356.1	23314.8	29647.7	29701.3	58666.1	16507.6	27046.1	22354.1	30955.2	39987.2	25116	51083.5	24309.5	30711.5	24251.4	34194.2	25480.7	43013.2	35225.8	73375.9	29188	19193.8	46196.9	40274.3	43468.8	45684.9	47740.9	20605.6	24938.9	46789	27466.1	24278.1	37904.5	22457.4	32248	59202.7	43725.2	32171.1	37079.4	55979	49395.9	49568.3	50403.7
391	786942	513913	619892	733111	786944	586585	527207	697789	519122	920887	1.07824e+06	494687	535807	651392	1.11831e+06	1.22728e+06	632482	1.01222e+06	756040	653365	628704	949776	680280	831784	607509	763761	516195	1.28603e+06	524126	651091	823045	801011	422871	746598	558414	1.08665e+06	806939	934173	995966	479895	607222	1.07563e+06	771560	789289	2.09763e+06	969422	1336701	1.02842e+06	619799
392	258369	323454	363928	259313	412330	289192	259500	351840	359459	601611	654888	327038	431502	447505	251957	327247	632236	481057	722516	564030	657138	694131	618386	726067	528984	477356	352891	686605	405320	522146	477690	443711	541002	689860	445824	388662	689179	402302	400873	349468	478118	402677	650985	635597	364353	390641	463704	657395	490284
393	1188.69	1996.78	1299.63	1329.28	2255.17	1201.74	1588.49	1923.64	1350.12	1324.25	2640.42	1346.52	1451.58	1550.7	1378.76	1691.49	2032.94	1275.02	1552.01	1371.01	1794.93	1441.16	1110.22	1776.61	1544.85	1404.61	1713.18	1714.25	919.501	1394.39	1594.9	1988.71	1900.62	1678.26	1266.68	1668.66	1613.45	1636.02	1848.79	1346.21	1312.13	1216.73	2658.83	1380.01	1786.93	1662.92	1602.1	1576.44	1451.07
394	32909.6	28306.6	43995.2	49014.5	53198.2	32648.6	29447	33384.2	23011.8	46581	45294	29158.8	27976.6	31455.1	36686	36129.5	45963.4	32914.3	53929.4	40272.7	47607.9	49104.3	44496	54902.2	43558.6	34629.5	42873.2	72211.3	34354.9	40668.5	62703.9	55671.8	34480.6	48058.7	28895.7	23141.7	40840.6	36075.9	14915.4	25912.9	36914.7	27142.8	43679.3	50279.4	5134.69	12618	49740.6	51346.8	32909.5
396	65406.8	61574.5	72645.7	85967.8	77720.7	67616.8	69057.3	37857.1	54069.4	69467.3	356236	49316.4	51285.5	51584.7	65807.3	72651.5	75559	88824	88373.6	80155.3	90461.2	92401.2	90542.7	90632.1	57138.1	67314.2	45395.7	40081.9	57088.2	54361.3	58185.3	62009.4	253350	67176.6	51425.9	65068	75562.4	25753.8	61855.4	50174	64506.6	70466	331878	79212.6	21342.4	72400.9	84688.9	77898.4	66344.1
397	1.52938e+06	180817	204495	1.93861e+06	260441	146069	115784	227657	150444	223386	290714	132177	223573	215091	947594	2129499	149814	1820211	211460	197456	239430	284543	228853	277683	98829	2274861	124875	224878	155660	253637	151990	185935	168183	247525	207337	1.53975e+06	138053	420643	2.52369e+06	127218	106823	1.41505e+06	142060	229660	198427	1.93681e+06	688903	136925	128582
398	11336.4	20279	22714	14410.4	26928.5	23898.1	20637.4	16498.3	17483.5	32825.3	50231.5	17199.2	23980.9	16063.3	10721.5	11749.4	20043.9	11720	27006.2	25251.8	25608.1	25574.1	26656.5	22060.2	20127.2	14025.8	20477.6	18134	19104.7	22523.9	22398.4	28895.6	28560.4	26912.5	18483.9	13096.5	30326.4	18177.9	13270.6	16370	22118.9	12586.2	44213.1	31145.5	8894.89	13194.2	13319.5	31655.7	26686.8
399	52089.5	31740.1	41311.2	46365.2	54744.1	36213.4	35867.5	44605.5	33786.1	52669.6	64863.2	32943.7	35279.1	43150.6	66060.2	83421.4	42889.5	65615.4	50913.2	43081	41281.3	64077	47210.2	58558.8	42096.8	52890.7	34991.9	76854.5	37378.7	41036.6	52704.9	54773.4	30369.7	48193.7	38879	64402.6	56517.6	61910.8	68644	32413.7	41776.2	65598.3	49124	53962.5	130350	59999.7	85085	61280.3	40785.5
400	62780.9	52000.2	32718.2	104782	85549.7	52574.5	45796.4	16413.4	36737.4	58907.9	63362.8	27652.8	44647.2	41294.5	73846.1	34625.6	34859.1	56082.5	63796.5	46258.5	50426.2	56036.2	56805.9	39721.3	63133.1	61850.5	43211.1	53533.4	47096.2	34392.4	87426.8	82112.9	88666.9	84206.8	42298.4	89697.2	82264.3	23106.8	89926.5	45363.5	56960.2	77702.4	123595	99336.2	7018.46	69023.6	87469.8	90880.8	55331.1
401	77486.7	71449.4	77282.5	126310	112124	89939.4	81058.1	11343.4	34951.6	43398	13207.3	25577.1	35346.8	43904.5	44732.5	40575.6	63014.3	65652.6	74730.5	63894.1	78249.6	71126	79316.8	80121	67513.2	79873	44699	20913	58350.8	32075.6	83382.8	83578.8	86754.6	95205	56148.3	81355.6	90200.8	16649.2	77130.9	57547.6	75538.4	89606.6	119366	105755	16369.7	92134.4	111416	108930	87304.4
402	19886.1	25474.8	26531.6	17970	29876.2	22355.2	21268.7	25612.9	26261.2	43345.6	48477	23909	28835.2	32543.7	18794.3	23559.9	46754.7	35701	50252.8	40577.8	46695.6	53572.5	48432.3	54248.5	38380.1	35218.7	28200	48713.7	30341	37642.9	33978.4	31102.4	37847.1	53366.9	31746.4	27360.8	53472.6	28403.5	28766.8	26039.2	33250.1	28164.3	45782.5	48630.1	26429.3	26563.2	31188.8	47222.3	34357.6
403	13094.1	13805	12636	15041.5	15130.7	13592.2	13553.8	45067.3	11382.2	12692.6	67295.3	12359.6	13146.2	12916.3	14819.5	17998.1	11726.8	16397.1	14900.3	14078.7	15346.1	15971.5	16183.9	17196.8	12024.4	16652.1	14002.2	11120.3	16675.7	13853.5	12799.7	15931.7	49592.2	13969.1	13432.6	18836	16481.9	9869.41	18226.7	13496.2	13224.1	14048.9	36084.3	14607.8	11024	15526.5	15827.9	16293.9	13305.9
419	1059.37	552.041	726.085	856.385	1181.97	620.407	635.963	642.525	490.994	645.039	862.233	600.026	836.228	656.879	607.389	971.086	563.968	730.668	783.151	519.964	808.942	750.027	898.306	874.325	800.174	750.365	477.036	731.282	661.705	469.504	506.102	593.541	813.928	565.253	419.045	925.791	954.959	523.173	890.287	930.017	539.568	812.218	716.553	795.76	975.733	913.835	811.288	767.076	783.215
420	33773.9	42469.3	44440.9	38809.3	47360.9	39044.2	40596.3	38734.3	33027.4	41000.3	43844.2	34950.2	33790.1	34063.7	35224.5	31085	34950.1	31044.3	39138.4	39490.9	34915.1	40656.5	36706.7	37721.4	29684.5	28288.6	30888	33575.6	32569	29245.7	29954.5	33659.8	24385.8	32965.9	31328.7	20334.8	34137.6	32648.6	17037.4	28058.1	27942.9	18734.5	32088.8	32394.7	6622.57	17470.2	28242.8	33688.9	31000.2
421	193529	143606	143032	282144	244900	152599	147584	162312	181003	250836	253721	168723	208653	190884	293403	232957	265779	356280	381367	289340	390759	408400	334423	342364	251295	307170	197031	378888	202520	211753	241447	241699	360408	304689	195515	303526	310199	164201	349735	183111	205570	237152	318223	298950	64120.7	274092	341946	313554	223713
422	2423.45	834.961	2346.44	2151.8	1948.08	1506.38	1161.56	1020.6	1570.33	3456.5	1007.93	868.196	840.229	1993.31	1623.7	1844.14	1556.33	2078.76	2321.65	1649.85	4213.17	1725.07	1739.65	1313.18	1218.12	1484.4	2012.74	1275.65	945.654	1030.73	1719.13	1996.18	1301.68	1616.23	1665.76	1242.95	1708.59	1710.52	1889.48	965.346	1535.02	2209.66	1688.11	2311.9	1458.2	3214.75	3696.66	2786.48	2039.87
423	1161.64	1016.1	868.864	1276.81	1030.14	951.157	1166.11	1385.79	1295.36	743.904	0	1317.81	995.54	987.796	1005.13	838.205	1279.87	1277.68	1160.13	1089.08	1484.23	1266.33	1244.01	899.356	1219.02	793.516	1150.01	1089.87	993.257	934.527	970.635	944.241	1363.02	1250.69	1217.52	1292.14	981.601	1316.7	1133.17	1065.84	1041.16	1017.21	1024.61	1017.89	1036.34	1318.35	863.669	923.878	1065.41
424	18452.9	27447	50105	27737.1	64832.5	17576.1	10211.2	14727.8	18389.1	55370.7	60070.5	11185.9	21897.8	18723	11781.9	15074.2	11933.7	7960.36	17476.2	13477.4	17283.2	23979.1	14453.9	16337.9	42747.5	22456.3	8970.35	24801.4	7804.58	11996.5	22569.6	23972.5	58138.1	41091.2	15718.4	11832.7	19232.2	7439.16	10258.2	11271.9	63005.7	22903.8	56609.5	42239	5579.31	13467.3	11749.8	30131.8	20072.1
425	112771	254488	73479.2	176624	134523	173682	181076	26610.5	177077	118572	348904	104489	102644	88694.9	129855	61937.7	49709.1	77039.9	78114.4	108566	64793.7	76206.9	60654.4	47506.6	85825	76676.5	113918	40839.8	162125	23999.7	78350.1	85183.5	174247	82738.4	130120	104337	96709.4	18439.3	95159.1	131997	156912	126302	130785	122284	9747.34	129930	151514	134353	74565.2
426	58701.4	52072.7	44563.1	88318.2	75440.3	75582.6	90110.1	26285.4	46232.6	64371.5	303229	40822.6	53226.5	53720.6	78344.7	46241.3	46378.6	64798	66813.2	56569	60893	64803.3	70794.2	54953.2	39929.6	52340.6	37894.6	67154.7	47500.6	38985.8	94639.3	114406	120123	49459.3	40241.4	65987.1	58672.6	30271.6	64611.7	37868.6	40960.1	56666.9	153626	59180.4	7951.95	58067.8	68413.4	63036.4	46620.1
427	26671.9	24532	29347.3	35544.3	39896.9	30315.8	28052.4	11520.5	23922.2	29761.8	94851.7	21924.6	27709.9	25405.6	31403.6	43643	66151.7	98521.6	88189.4	100180	117649	119847	123223	148865	26344.5	46803.5	23246.1	13270	34214.6	32030.3	40529.1	38725.7	48609.3	34571.8	27718.3	36936.5	40539.9	10087.1	39407.2	26463.4	27508.2	33925.3	69212.4	34496.2	12241.7	36867.5	46323.5	38697.8	34158
428	3187.4	2934.39	2579.46	2684.59	3408.79	3316.77	3592.97	3185.86	3315.58	2612.68	4053.08	3107.87	3570.6	2455	2726.54	3085.23	2427.19	2146.12	3299.03	4172.48	2902.09	2831.24	3401.89	2707.31	3934	2256.84	3267.13	2916.75	2896.37	2934.22	3495.86	2210.07	3616.14	3575.49	3216.97	2456.63	3084.4	2969.59	2411.99	3328.03	3098.01	2365.02	3105.5	2986.51	3992.32	2874.86	2509.18	3136.93	3025.62
429	124865	70706.1	46752.7	155088	105982	48749.1	43283.7	22308.8	32974.3	57727.4	303735	21856.7	37323.8	31812.3	72194.3	21950.5	43511.4	77356.4	72162.5	42685.6	49675.2	46793.6	41531.3	28684.9	17092.5	18410.7	11271.7	18218.1	12777.2	10873.2	20763.9	21406	193476	83345.8	31650.9	87053.8	55353.8	13664.2	64194.4	20790.4	47037.6	73005.6	220891	81234.3	5592.06	42795.9	59770.9	59263.1	25350.9
430	11427	24786.6	10398.3	14521.5	14124.3	15835.9	13534.5	9426.43	13971.8	14333.5	22828	12444	13318	11503.9	15091.4	11244.4	14723.9	17960.1	21949.7	17385.9	18121.3	20806.2	17620.3	18877.6	15103.9	14408.2	10297.7	18602	10799.6	11266.2	13597.1	13338.6	19778.4	16706	13878.3	16067.6	18896.7	8391.91	17441.1	9562.38	11011.2	12048.7	19174	16402.4	3866.82	13347	18149.7	16736.2	13058.3
431	21472.9	21534.9	22399.1	20510	20737.4	24412.5	23070.3	16907.7	19935.1	24085.9	21793.9	20152.2	25068.6	22285.5	21326.2	22998.8	25473.5	22451.6	21483.4	22696.1	19915.6	20788.9	20093.7	22826.9	23219.5	17854.9	22594.2	15998.3	21964.9	19262.8	22910.9	20741.3	22070.4	20163	19156.2	19766.6	24196.1	17288.1	20881.1	21271	23178.9	18150.7	20560.5	24560.2	40220.1	21097.8	20212.3	22896.1	22849.3
432	24617.1	25402.1	22320.6	23607.7	26205.1	24049.9	24432.7	18501	23767.3	24315.5	24565.2	20288	24533.9	27045.9	24806.4	23225.9	23342.8	21781.5	23331.5	27081.9	26075	22931	26671.1	25618.7	25859.2	22770.1	24254.1	18566.5	23351.2	20651.2	23783.3	24570.1	25836.4	25790.4	22265.4	26761.9	24246.9	19776.6	23630.2	25694.4	24427.4	22425.3	24164.2	22826	48899.3	22460.8	21069.1	25049.6	24213.4
433	2416.39	2412.12	2306.93	2836.82	1750.54	1486.7	1409.45	2315.12	1549.13	1563.04	3078.63	1431.13	1512.13	1314.24	1231.44	1365.9	4334.44	3615.18	2854.99	2302.04	2262.49	1677.62	1568.27	2012.16	3276.28	2158.47	2161.25	2212.12	2622.48	2171.26	1629.89	1337.47	4511.32	3171.94	3479	3335.26	3016.77	2177.64	2155.09	2239.37	6361.43	6398.48	6599.04	5498.15	4549.87	4949.42	3506.86	4116.31	4568.17
434	159197	117012	156656	139627	116242	81241.3	71908.7	55094.8	80061.6	116475	351825	66833.6	81224.5	75403.3	85671.4	102945	70318.2	78186.1	65258.1	57844.8	54157.1	58464	50256.8	60584.5	26240	30591.8	16002.2	10925.7	21069.1	18571.2	23526.8	22921.9	120246	96911.2	60377.7	88551.7	82847.6	16873.8	69026.5	39749.4	82580.2	112414	190089	103578	33306.5	100122	96596.1	83821	66298
435	35823.5	33515.7	25814.9	40380.9	41345.7	30822.4	23779.3	44928.9	32424.3	50893.4	144520	27476.5	43011.8	40403.2	55943.1	47143.5	31739.1	38189.5	40795.3	33078.2	39250	32252	38745.4	35985.6	29128.1	20485.6	17733.2	58981.8	17514.3	18058.9	27963.9	32663.5	167183	36243.2	17633.6	36501.9	28371.2	14010.2	32767.2	20228.4	37099.6	39284	79856.9	52412.9	7231.33	38007.9	49144.9	59035.4	40437.1
436	50690.1	25024.4	26601.2	27509.5	25751.4	15172.9	11565.1	7024.02	17857.8	31591.4	62946.5	10253.6	18559.7	18584.9	23766.1	29924.7	46412.7	81148	50829.7	24788.1	33405.2	52586.3	46917.9	69710.7	17112.7	31351.5	7438.28	3365.8	6357.53	3542.89	9253.57	10466.6	174280	72482.3	37126.1	58470.7	35860.6	6416.04	38129.8	15245	23831.9	40739.3	72282.8	23164.3	14687.7	31551.1	31189.4	27109	16530.3
437	10372.2	7070.6	10589.1	8277.36	6768.85	6130.19	6499.29	3822.66	5996.54	7669.01	20338.1	5153.82	6431.3	5750.48	6128.68	6121.76	4450.28	4829.22	4665.9	5111.34	3254.22	4050.24	3871.93	10476.3	2201.96	3024.78	7353.47	2102.23	1874.32	1829.91	1730.77	2213.61	9559.53	5676.42	3782.92	7865.52	5363.37	2353.72	4387.23	16795.2	5717.65	7277.88	11668.8	6688.25	3709.69	6557.7	6770.89	5510.28	4593.29
438	11168.7	9099.41	9382.72	10840.6	12736.1	10260.3	10313.4	7485.44	10071.7	13525.3	10810.1	8350.18	11789.4	13608.8	11762.4	12888.2	9699.81	9589.86	10658.2	10281	10047	9659.39	10471.8	11357.6	12500.8	15031.3	9061.05	6545.41	8818.27	7627.28	12619.3	13020	8896.99	12422.9	10347.9	14573	13083.7	7584.91	11630.4	9714.53	14366.9	12368.7	10224.2	11879.3	43217	13981.3	13917.1	12503.4	17231
439	46560.4	17036.8	47387.3	21709.6	12601.7	15096.1	11942.8	14433.8	22919.2	75158	22901.1	26748.5	19238.6	20268.8	3068.21	40599.3	19808.9	19371.2	18408.1	13351.3	32385	15455	15470.6	16756.5	20058.8	19362.2	28864.5	25147.1	20817.3	17130.1	21276.4	22811.5	23462.7	24368.2	23724.4	21165.2	21074	13619.2	58359	28645.2	38493.9	30864.3	29180.9	31429.7	3460.47	34470.8	31489.1	38957.4	28270.9
440	445758	299932	358427	482985	393301	301827	266168	174892	114975	133192	167681	112744	120491	129905	136706	121353	50497.5	57440.8	39389.6	42401.1	49632.7	61418.3	52495.8	67291.2	177208	202670	104392	147537	112071	121793	106626	103397	261966	257339	199593	293094	281024	213419	297030	170216	192105	234701	191473	189095	155230	222688	225038	201521	176350
441	37546.7	27566.9	30135.1	39916.5	29915.7	23750.7	24712.2	14084.4	10746.8	10961.4	12838.3	9767.07	10974.5	11040.9	11502.9	11376.6	4803.12	6446.27	4890.7	3753.79	4705.55	5671.21	4498.75	5278.24	13910.5	17510.5	9120.07	12972.9	8946.29	10832.3	9070.77	7802.47	23021.8	20794	15972.9	26134.5	22131	17679.4	24248	15013.5	16198.8	20851.2	16624.1	14511	14030.4	18729.7	20234.9	17208.2	14287.8
442	12175.4	11655	13452.6	12574.8	11879.9	10913.6	10573	7404.06	8509.25	12095.4	40020.5	8993.02	10979	13751.9	13926.3	12723.9	10619.4	14185.1	15421.1	9369.07	10643	11991	10626.8	12280	10656.1	13699.6	9132.77	5384.38	9482.19	11663.8	10076	12165	22832.1	12380.6	9114.73	12466.2	14396.8	5542.85	13477.5	7823.14	10841.9	13598	46102.6	12667.2	9652.16	15338.4	13772.3	12389.9	14473.7
443	97882.7	38704.4	46080.7	240806	50478.6	39742.8	42092.7	78146	56928.3	78243.1	94006	53619.7	58006.6	62956.4	66642.9	124075	49201.6	179953	56863.3	48106.4	52272.8	60493.3	55458.1	61927.8	56911.4	185267	44585.7	136978	49768.7	53199.9	56418.7	54320.4	42604.9	62756.1	46282.4	168895	66246.1	100550	190433	40549.4	48470	160082	58714.5	59547	1.34408e+06	185007	101876	68631.8	52411.3
444	69512.7	45454.9	55773.5	119246	46739.6	43039.7	44533.7	75693.5	52277.4	55586.4	31447	44991.3	53686.4	80782.2	58310.5	89460.2	61565.2	87636.9	62400.4	53182.4	57333.3	58181	54218.6	67450.9	53974.6	102316	39218.1	60894.7	40820.8	53878.6	52391.5	45862.1	44866.8	64559.8	50626.6	80942.6	56037.3	42828	82064.6	37949.8	56716.9	86748.5	48812.5	60149.9	48798.2	89802.2	78644.3	64585.2	57440.1
445	47399.4	49008.2	48444.7	38926.4	51724.1	45710.7	48802.5	141562	54119	71542.2	35391.8	94083.5	57933.8	83317.5	51896.6	65907.4	61676.4	49156.3	50316	62257.4	54963	48008.1	55875.3	70599.1	64185.7	49691.6	59047.2	62490.3	44339.8	89358.7	54560.4	43566.1	49862	69887.4	54317.9	50465.2	59714.6	50987.6	43875.1	60230	57189.4	51487.6	53398.6	72236.1	29363.1	52165.6	55098.4	68384.9	61021.1
456	54870.9	44209.5	48886.9	64483.4	66645.5	42063	39694.9	40063.8	56047.5	84902.1	181119	54301.2	69486.3	73475.6	92503.3	89312.2	77719	121496	110717	91828.4	95478.9	96448.9	95451.5	105045	33137.4	34579.1	21740.5	22025.5	21682.5	23372.9	32079.1	30822.6	123309	51926.8	36703.9	51938.8	47322.3	16762.2	47760.3	33526	56700.3	82058.9	291765	95039.1	10392.4	70472.4	90240.1	88340.7	78205.9
457	9604.63	19817.4	11340.7	9896.05	12132.1	17095.4	16448.8	15708.6	15602.5	13917	16015.4	13900.6	12801.1	23561.7	12281.5	14722.7	17179	9551.44	14846.7	16094.5	12607.1	9175.12	14139.2	12096.3	22552.9	11252	15523.2	17748.6	31849.1	25252.4	17135.8	16454.3	26191.2	18128.8	16888.4	10503	20692.7	16486.6	9282.54	20257.3	20518.7	12505.6	15294.5	16322.8	5661.51	8828.53	13101.9	15636.8	21414.3
458	10708.3	21082.5	24009.4	8425.61	25502.7	23244.7	18141.2	15956.8	16268.3	20461.8	22561.5	15602.7	18679.9	19340.3	38639.5	11294.6	20769.4	11895	23318.9	22316.3	18630.1	17889.4	22533.5	23115.3	17040.5	6092.8	15345.8	18416.6	14249.4	17020.2	19783.1	21712.5	31229.4	18933.3	18804.8	10254.8	18027.9	16848.3	11019	15402.6	17873.8	12640.6	25500.9	24363.1	15360.2	9386.22	14949.3	23867.8	19186.4
459	18435.6	10417.1	9325.96	18320.4	11757	12446.3	13840	4829.21	11394.2	9296.57	11657.1	6509.26	10171.6	10890.7	11673.6	15927	8620.12	14704.8	7510.31	9990.55	8465.8	11229.6	10135	13024.9	9239.27	17237	8058.55	3194.12	13519.6	7494.4	9334.39	8984.27	11718.5	9161.44	11723.5	16392.6	9642.46	3694.71	19026	10749	8267.52	14311.8	9908.7	10057.4	10464.4	17949.2	12928.5	10516	8496.71
489	21465.9	8136.87	17500.7	9271.58	11958.2	6450.86	4899.18	8854.34	15318.1	18591.1	29631.9	6206.94	10983.8	8177.88	11131.5	13102.5	7357.84	16132	11191.6	5894.56	8665.73	9070.94	9833.34	11480.8	7380.41	16526.4	16525.7	18265.4	5475.31	13345.2	14018.4	13920	16003.1	11048.7	7458.03	8493.5	11358.2	10567.1	10639.4	6320.02	20441.2	13375.8	12829.2	12740.3	11162.7	14631.8	10554.1	23389.7	12775
491	30491.5	27449.3	11892.4	47723.7	30775.5	21389.3	13705.6	2620.46	21965.9	40556.4	20428.1	8832.63	41155.9	48407.6	31743	9491.26	26949.4	44254.2	45626.7	33709.6	36135.5	44326.8	44361.5	34675.7	46228.8	40149.4	32445	3921.72	42618.1	9818.3	32521.6	33946.7	58696.2	35140.3	19115.3	23699.7	34949.9	3651.24	37712.7	18296.7	29658.8	22340.4	44360.3	38289.4	1881.52	27996.5	23182.4	77716.3	51584.1
492	3306.97	40248.6	38025.5	3598.72	46259.6	48645.2	39673	43758.8	47409.1	61622.1	54925	41966.1	50411.1	21213.3	33276.8	21452.1	31064.9	3711.68	43549.6	37279.2	41748.2	46454	52233.2	36786.2	38372.9	4893.34	40405	42986.3	37003.8	42754.7	41252.8	46255.8	39621.1	49219.2	38666.8	4315.58	51263.7	43990.7	3939.95	38880.1	45363.7	8422.11	46978.6	47262.3	48983.7	5610.11	33801.1	48003	46437.1
493	31959.2	46394	75215.6	47929.9	86883.9	56462.1	47710.5	91910.1	59145.7	126072	14814.2	50902.4	90188.1	94934.4	33554	57665.6	53394.4	30225.9	70506	52033.7	56326.1	65100.3	60547.3	73192.5	74755	53510	38948.8	117499	49983.8	73169.8	91430.7	94628.7	15812.1	26998.8	14295	10004	23597.7	10893.1	9001.59	10462.3	62855	42510.3	101643	107441	39424.7	50640	42861.8	112227	78892
494	44022.1	48347.6	50182.4	40032.6	45989	50850.4	49110.9	50356.9	47510.2	50631.5	47739.5	47774.9	43216.8	48803.4	40975.8	48483.4	42478.3	43298.2	47717.4	48574.8	46593.3	40992.2	44603.1	42733.7	44800.5	41440.8	46181	42255	48705.6	51753.1	47825.8	49746	51200.5	45773.1	50419.2	42478.2	50986.8	43109.7	45595.1	47860.7	45753.8	44786.3	46744.3	45409.4	8347.25	39022.3	42654.7	43889.1	45754.1
495	128280	131722	142558	62875.2	190051	157822	123409	174008	170899	246778	194385	145697	191888	206847	203552	165423	152931	147495	197185	164370	172205	230735	208111	227557	133379	32689.6	143230	292245	135175	159229	156709	167268	186907	213167	190561	135815	243082	215082	128368	171495	226651	171117	214511	239940	12659.2	124037	210504	291373	255186
496	50864.5	43018.3	51216.8	57878.6	67621	46006.4	34307.1	47454	41837.7	52169.1	94629.4	40201.9	33903.4	36385.7	62671.8	68103.3	38489.8	101937	95240.5	41467.3	60973.5	53360.2	53637.3	79845.3	58889.6	100556	57939.3	80635.9	66613.1	50413.2	86576.8	88779.4	46418.3	68252	42375	95295.6	82549.5	24560.7	74215.9	47898.8	73477.8	137341	147403	130819	79113.5	110890	128944	121721	107153
497	19486.9	15607.9	16081.4	34748.9	23913.4	20043.9	16810	14374.1	16087.8	17327.5	32770.9	14032.8	14638.9	13173.4	25648.6	23282.1	10583.5	47406.7	34349.1	16915.4	20668.6	20841.8	18383	28448.8	30690.7	41266.5	18440.3	12518.8	24929.9	18284.1	30339.7	28098.1	24554.7	21752.2	15180.6	43325.7	21052.8	7867.41	37892.7	17676.1	32311.2	50815.5	38152.4	48978.1	31272.2	57231.7	54181.8	46400	28431.7
498	42821	43226.8	54314.8	50908.5	50553.7	43933.8	41619	16287.4	40941.5	43465	108680	35676.2	39163.4	36345.6	41881.2	55995.4	45144.9	50060.7	48527.3	49130.7	52100.3	55142.2	51287.1	68976.2	37320.2	44200.6	36207.9	13917.6	44970.2	33000.3	32316.7	43792.5	164082	42842.5	37557.6	43484.3	47276.7	12768.1	39218.2	34296.9	42729.8	46010.4	123485	49442.4	31884.2	48988.2	51675.3	50982.2	46749.1
499	6986.97	15859.8	6068.26	7573	8266.65	13639.6	12227.3	3133.6	16565.3	11714.4	27354.7	8521.45	10759.8	12499.2	7283.34	5184.16	13574.1	11591.3	15926.7	21936.6	16214.9	14555.7	16540.2	11755	18009.5	6854.48	11708	3893.68	22014.9	5195.39	10604.4	9774.7	21691	11711.7	29404.8	6685.05	17581.9	4248.27	7858.31	13083.7	10077.6	5655.83	7055.82	10364.8	3012.16	8030.58	6908.35	8124.1	8695.15
509	1504.4	1021.93	1438.39	1697.98	1255.76	3205.84	3190.32	1745.89	3964.13	1963.15	1544.03	1504.72	1837.07	1824.91	2316.67	1799.24	1462.56	1566.56	1356.7	1413.6	1677.29	1880.56	1517.68	1431.42	2354.12	1846.08	3590.72	1998.07	879.995	1310.28	1994.68	1724.73	1706.92	1582.79	3623.87	1549.04	2211.91	1852.24	2376.08	4190.25	3457.66	2041.66	1895.08	1849.37	1578.01	1400.88	1538.08	1764.97	1839.58
510	80927.6	77354.8	62158.1	40611.2	57732.7	63395.7	78093.7	11925.9	71808.9	94681.4	81767.7	35232.9	67671.2	61997.4	48099.6	34630.1	92192.1	39343.3	56675.6	64048.2	58185.1	54427.4	65814.4	50613.6	47826	38473.6	34531.8	17194.5	57656.3	16828.6	41212.6	45225	95438.8	86188.8	54047	35693.5	51924.1	9412.43	34307.5	36097.6	50873.5	39438.1	50352.1	45408.7	2360.51	31976	37472.7	42849.3	52158.4
511	28255.7	22948.5	13491.4	16196.9	7774.49	11134.7	10075.1	8315.9	11974.3	16025.9	9069.24	10363.4	17746.2	15209.7	6485.56	12289.1	10306.8	19678.2	16001.6	12593.7	12282.9	11333.4	11543.1	7780.68	21435.6	29331.8	30825.6	39247.2	31562.9	30150	8738.55	9734.74	15265.2	10002.6	8762.88	10817.9	10196.9	9701.74	14026.8	7520.58	10129.3	8313.42	6977.64	7295.73	6964.94	10068.7	7193.87	17879.6	19619.6
516	1040.88	492.758	694.111	862.595	679.386	621.297	681.222	1157.93	1178.35	549.963	413.463	605.47	719.923	723.625	643.888	918.291	507.098	653.78	593.688	626.715	763.901	550.215	482.991	616.201	637.083	690.312	943.074	947.004	619.198	450.945	569.337	617.44	872.883	675.961	774.339	575.463	550.945	834.352	748.233	680.625	704.396	773.926	555	658.344	679.01	677.683	579.542	518.876	947.545
517	94736.6	47692.3	87635.3	121323	116068	81083.4	81424.4	39202	54924.6	90938.1	4448.85	51888.7	77106.7	84026.3	114103	108600	81798.9	89052.8	84230.3	81367.3	89599	101119	86953.9	89547.3	79983	110633	47957.8	87738.7	66624.6	93449.6	92166.7	89110.8	88420	95228.6	68580.8	85369.7	101118	68701.1	80219.2	64367.1	78414.1	103540	92412.9	112452	68928.5	93274	70947.3	103602	85106.2
520	2381018	1.54847e+06	1.43093e+06	3.29636e+06	2.96459e+06	1683609	1.52985e+06	551711	761560	1.52094e+06	1.76577e+06	643935	1.08746e+06	1.02263e+06	1.84755e+06	842352	1.1249e+06	1.79675e+06	1.89708e+06	1.3089e+06	1.60885e+06	1.80781e+06	1.68534e+06	1.36829e+06	1.57383e+06	2.05868e+06	1.14023e+06	2.25544e+06	1.27669e+06	994137	2440907	2.28024e+06	2.46601e+06	2.31877e+06	1.15241e+06	2.56401e+06	2.02468e+06	746051	2.63095e+06	1.17532e+06	1.29757e+06	2.14301e+06	2636155	2488661	250561	1.9068e+06	2.34294e+06	2.45122e+06	1.42898e+06
521	125516	64025.9	94909	146573	110769	77520.6	67600.4	67045.1	59618.4	110664	124791	64759.6	76792.9	72599.7	65031	116607	72729	131285	99015.4	81513	85567.3	83451	94522.1	94183.3	75297.3	141730	63193.3	112772	66067.3	81348.9	92947.3	102150	99261.1	95098.1	68285	128572	90669.9	62225.3	125026	56716.9	69788.2	128202	116362	112850	59322.1	129648	119408	117408	86162.5
522	14100.6	12381.2	12763.6	28306	24167.8	10901.8	11639.3	3883.19	10077.8	17013.6	31819.6	5692.97	9466.28	12017.9	11902.8	11447.7	16339	21863.2	30827.5	24066.4	28184.5	31940.6	28719.2	34090	11769	19884.6	8238.01	3419.84	12009.9	3288.22	22194.2	22056.9	21034.1	18743.7	9932.07	18068.5	23790.6	3163.17	23482.1	9605.36	8052.98	10800.1	17591.2	15411.7	1476.15	14506.3	20456.1	20222.9	11919.7
523	153731	106219	99288.3	212287	185467	111088	101158	41134.9	55115.7	97533.4	117229	46364.7	74092.5	71626.2	123985	60249.1	83243.7	122050	127177	90378.4	109521	113426	118447	90084.8	105316	129717	76289.7	142592	86640.8	75317.6	152682	151385	158849	160690	79632.2	159968	122824	58555.3	177992	80600.7	91460.6	141130	167673	160660	19235.8	126102	151629	156115	92745.5
524	447916	393104	472881	605666	552557	396610	409624	321424	317070	498680	576314	305424	346899	389789	484310	572354	398349	538737	579266	502176	539154	603721	524753	687031	393584	544825	336022	420004	372762	444538	404659	457294	470008	541339	417911	608178	671388	311600	646195	393457	411691	478444	573632	582102	293478	571097	658147	559167	484713
525	12221.8	8335.52	13831	12300.8	10434.3	8673.22	8181.34	6458.23	10006.5	15559.5	23605.3	10458.9	13183.3	16475.9	15531.1	22436.6	11562.6	11816.6	11408.8	8110.5	10855.6	11473.8	10501.4	12720.8	8809.41	11121	4429.78	3148.33	6257.65	5497.79	7174.36	8346.3	9798.1	14109.5	10725.1	15062	11317.3	4611.01	13742.5	8974.13	12063.6	11609.1	26319.4	12760	5120.33	14117.9	12833.1	12725	10745.3
526	25575	640608	17473.1	631988	15240.8	21409.9	444533	134838	21052.9	28218.2	28981.8	232323	16354.1	450080	623941	15769	204643	21293.8	14574.5	281947	25959.3	15262.1	17226.2	316343	17590.1	22395.5	18826.7	105466	25814	158741	18679.3	18337.7	21262.1	14000.2	448145	598438	17283.5	102393	14657.5	27225.3	17063.2	397950	21990.2	16606.1	12738	22205.9	18729.3	31028.9	325232
527	87029.3	70733.5	63734.9	168770	120744	76520.7	66247.9	24340	40181.1	71279.1	257639	33984	64083.4	62970.4	102281	55476.5	33512.9	60332.2	62469.9	54143	54478.2	61221.5	54272	41974.1	52167.1	65913.3	32318.2	76605.8	47070.7	35134.8	81560.6	79756.2	51025	62774.5	42626.5	104102	93932.1	31823.8	106234	45833.3	38003.5	75321.4	163866	91471.3	5115.69	78470.7	100318	91618.7	61068.8
528	260696	191753	151409	369088	318511	194369	178767	39292.4	165469	301521	494096	120378	154876	159331	358216	166638	122992	268360	271221	140593	226865	301865	203636	209718	115821	298583	144926	155524	236602	81267.1	314444	316061	120153	219320	178440	327276	214834	49640.4	381318	179896	122532	208959	286293	238802	9780.67	249064	282115	260486	143805
529	524423	705324	617406	631988	653747	1.05146e+06	948075	134838	563924	580318	1394432	524357	685392	780362	623941	590522	384132	345906	397725	570811	443087	349831	420968	330778	427351	439035	427209	105466	610380	228803	607296	620052	320467	529538	573787	598438	989620	102393	591100	564638	393435	397950	455915	494098	12738	494320	500427	455134	652322
530	23216.9	30440.1	34287	27014.2	37425.1	30774.9	33690.7	27834.6	23499.6	29171.1	29414.8	26633.9	25039.6	27065	26840.6	22573.7	24984.2	15206.9	29333.3	27905.4	27011.2	25588.7	26824.5	24492.3	21849.4	17073.3	21761.8	23399.3	20671.3	24651.9	22079.5	23950.8	16407.6	22629.3	20516.5	10602.6	26418.8	23700.6	9040.78	20863.8	20110	13330.9	23346.3	24717.3	5230.11	8556.57	20618.6	23278.1	23509.8
531	7007.16	17130.6	14173	7179.72	20009.2	13489.2	12732.7	6459.48	7578.29	13316.9	47430.7	8803.11	20202.9	10773.9	6460.3	8313.28	13213.8	5149.11	7590.15	14422.6	14629.5	19335.5	17398	18187.9	10245.8	7963.74	7903.64	12274.3	17551.5	11683.8	10811.1	11575.3	17950.3	20703.5	15365.8	6434.06	13156.7	9744.3	5909.38	9846.08	9707.7	5623.8	21243.6	13395.5	3932.74	5807.06	4698.34	10434.7	7526.36
532	17470.9	3431.29	3914.96	12658.7	4189.22	3810.37	4027.81	4673.28	3846.18	6254.93	7116.74	4283.39	4265.38	4074.07	15553.4	19373.4	4789.65	15430.8	4491.6	3339.71	6083.93	6308.23	4610.68	5168.88	3986.3	15941.3	6162.39	6810.87	4100.11	4683.87	5595.05	6681.86	4382.74	4898.27	4029.35	13908.5	3972.53	4960.46	15902.8	4849.89	4925.07	19836.4	4666.19	4743.18	4337.73	14576.7	22779.4	8510.63	4456.81
534	24153	12998.6	16710.9	16190.2	17326.2	9499.93	9977.3	20392.4	11754.2	18853	25504.8	11329.2	11381.6	16999.9	19264.4	15990.4	18942.9	32480.6	30373.4	16140.7	24028	25863	27086.7	32081.7	10188.5	15443.8	11561.3	13287.6	8679.47	7081.8	14931.2	16085	18632.8	22725.4	13094.6	23215.3	19413.7	9360.51	27038.1	13229.5	11784.9	23428.6	20629.5	21343.3	11117.5	14802.8	17727.8	17227.8	11425.1
535	31284	23779.6	20985.6	46783.5	38883.8	23702.7	21920	10006.3	13967	20138.9	4781.15	13491.5	19101.8	15553.9	28097.6	12854.1	17275	26785.8	23803.1	18688.9	24235.5	25669.7	23967	17221.5	22302.5	28610.2	17662.4	27799.2	20340.3	15038.4	34516.1	32231.4	33686.7	30185.1	21033.2	33277.3	28447.1	13426.2	34180.5	19533.1	20353.2	28644	39243.9	31711	4590.15	25527.2	32087.7	34038.1	20345.3
536	165774	140599	159731	287787	267018	161069	153952	58293	80995.6	161073	203648	88908.1	105401	118765	186552	158647	42467.2	124628	138714	99863.5	97911	111968	88067.4	77389.5	109179	173460	110037	299484	138452	120643	232864	269465	38867	137229	93912.9	174120	173004	74860.2	184634	105023	68290.7	152018	145107	210491	24076.9	198367	236450	237332	156274
537	51163.7	42192.9	50458.7	63863.8	59828.4	40536.1	40434.2	34792.2	32641.3	49742	60592.2	33315.4	37117.9	42311	51443.5	60159.3	43006.2	57734.9	63308.6	50466.8	53991.4	63025.9	57355.1	68225.9	42312.2	57577.8	36379	48830.4	41345.1	47766.4	45488.2	51272.3	52465.2	57314	46989.1	63963.1	68601.6	34682.2	67273.7	42618.3	41549.8	50095.9	60951.5	68920.6	32129.5	61636.3	68474.9	57756.9	53983
538	55106.5	45876.2	56060.5	21242.2	57411.4	46447.3	46496	42869.5	34654.3	38791.3	39907.9	33119.7	31596.1	33578.1	43993.8	52276.7	142514	148808	138613	107745	104302	114901	87797.8	105245	35398.2	15715.7	28119.6	51362.8	25895.5	35622.9	30221.1	33805.8	21854.3	46794.9	37033.6	44859.7	50059.2	57736.9	39726	35669	54490.3	63381.3	49880.3	70222.4	6748.53	50788.1	82989.9	70485	59300.8
539	15151.4	12032.8	16686.4	10417.4	13124.5	10615.2	9755.58	2931.86	8565.92	14212	31625	9197.35	10038.5	8927.64	9949.62	19737.9	10210.6	15502.4	13391	10536.9	13870	14165.8	12232.5	19848.2	6888.8	11088.5	6681.28	2513.11	6698.79	6062.19	7063.77	7907.51	35286	10443	8225.43	10314.8	7433.54	2158.15	9660.35	7438.64	9706.7	13601.6	49300	13713.3	12696.8	11956.7	18134.9	12928.7	12024.2
574	305066	240911	289298	326049	323845	250580	236257	211674	234381	332909	8529.13	249050	242602	255048	316018	334569	274883	315964	307929	255248	294174	319889	309178	329034	253926	320274	238589	330455	257987	261926	315678	330662	292463	304282	238663	323540	286665	226362	314916	237644	246098	323855	344106	322454	259281	323605	254944	337181	257315
576	794560	566118	569282	1.08356e+06	927520	562835	530332	551207	645552	1.14364e+06	1.99582e+06	606920	791341	769031	1.29217e+06	770494	691443	1.07142e+06	931951	664775	771629	813612	750186	668023	520548	572472	439961	456921	420869	327162	600733	578839	1.58935e+06	1.03662e+06	599636	1.14577e+06	905872	459453	1.02282e+06	542337	577705	949213	1.24669e+06	956837	272834	787243	998600	1.00414e+06	607883
577	8162.22	8849.95	6086.33	6500.69	6604.97	7998.65	7807.5	13585.3	28425.9	22233.6	15294.7	11418.6	12410.7	15047.2	10585.8	9804.74	43112.9	39010.1	23758.5	21905.3	15044.4	11486.9	8577.32	10888.2	32217.7	19446	15722.2	149189	19607.5	39512.4	7880.51	5558.43	58806	52678.4	49211.1	31324.8	30173.8	12212.5	19859.4	17964.9	16163.3	20379.6	14893.9	10423.1	13362.7	19732.2	15698	12225.8	15099.6
578	42690.1	22858.4	36458.9	29988.5	26462	16875.1	21013.5	30237.1	33972.7	62229.2	66634.3	41166.8	48076	60221.2	59462.9	63178.4	15907	17626.4	15231.1	15717.6	15548.1	13649.4	14890.2	18482.6	29201.2	35596.6	24976.5	36920.8	23129.7	11659.8	31183.7	33834.6	11036	14421.9	7895.86	12459.8	16058.5	3530.78	12600.1	9112.08	26424.6	44083.9	43767.1	48528.6	27792	47581.4	36482	39265.8	35433.9
579	61274.8	40946.2	49510.3	79551.5	62021.8	41097.5	39113.9	40292.8	49239.8	74629	131074	44511.1	64288.3	55218	94524.4	61106.2	50426	77157.2	70488	49702.1	57347.1	60000	56154.4	49780.6	38805	47299	33702.4	33322.3	31200.9	23602	46107	41775.2	96329.5	71577.9	49596.3	78976	63405.1	32123.3	77019.5	39641.3	44200.2	65727.6	84977.7	68063.7	22288.2	57330.7	69885.9	68422.2	45944.3
580	3192.89	2997.7	2598.59	6121.31	4423.81	2934.47	3821.67	5989.04	10005.7	22459.9	43123.2	5176.88	7061.3	6077.66	8723.94	5161.67	56265	54449.8	48014.9	23971.1	20952.4	19722.1	13236.1	9650.07	26351.6	32870.4	9325.88	9209.24	7196.79	3033.89	5851.02	4937.36	24637	37772.4	17947.7	26537.4	20401.1	5118.75	15348.2	6957.2	3453.27	3965.29	3859.96	3687.44	2283.04	5794.17	4686.41	3922.25	3828.76
581	5377.53	8986.47	14268.4	7473.02	8589.96	7282.63	8341.89	4289.62	7876.11	13355.5	22589	6721.76	8822.7	4692.58	4628.46	4997.17	4746.16	5054.72	5086.29	6014.84	5599.95	6507.29	5478.26	7991.99	6122.14	6355.97	7426.76	5292.77	7121.91	5897.02	13093.6	16295.8	6941.08	6665.99	7387.81	5174.36	7084.41	5408.24	4381.2	5573.7	15676	6530.65	13736.5	8386.84	1920.62	5175.97	5404.64	8638.22	6054.31
582	1104.34	1551.8	1182.41	1112.66	1157.21	1036.52	1175.19	2093.52	1182.8	982.524	1393.85	1299.25	2037.71	940.457	1090.29	1197.49	1433.04	1198.22	1733.37	1229.35	1594.78	1041.31	1098.89	1346.61	1163.69	1103.2	1019.55	2076.55	1211.44	1519.84	1455.18	1344.44	2333.3	955.246	1109.48	1420	1062.95	1580.87	1313.84	1331.41	1372.56	1572.4	1207.48	1267.14	1571.88	1080.03	1214.36	1617.38	953.698
610	909.35	1116.63	970.753	800.245	763.054	795.089	1025.95	1007.52	1053.37	742.336	1411.41	626.282	850.207	774.298	1266.01	965.538	715.301	1195.34	1184.85	914.389	1131.75	1200.4	912.84	1097.93	1106.53	1070.23	748	1026.18	1030.93	1072.23	1206.52	873.161	803.774	785.013	1059.54	1074.61	914.776	1064.08	810.292	1002.57	742.556	892.818	1183.04	942.506	1011.11	1302.62	1163.61	819.156	1790.23
611	47857.4	14612.3	11393.7	89899.1	32070.6	16246.5	15016.1	4064.69	11266.3	21712.5	19001.3	8057.53	16055.6	14491.1	40904.2	24359.4	18780.2	74833.7	23799.7	15488	22732.9	35933.6	24698.9	24804.3	13358.8	84454.5	10028.6	3396.22	11178.2	4004.24	17188.3	16089.8	162471	19487.2	10581.5	65996.3	19700.3	4717.43	78323.3	11313.8	13271.2	51597.9	56606.7	21624.4	1314.21	70034.3	40990.1	21958	14089.3
641	28101.4	23258.8	27947.7	35712.9	40904.1	22337.8	19139	17080.4	24682	54910	155382	20903.8	44776.2	29047.8	43788.2	46250.6	26286	34354.4	38488	35037.8	30474.1	30441.6	36194.9	40398.5	26263	29493.4	20128.6	40319.5	28495.9	26790.9	35213.4	31128.3	158507	35946.1	20586.3	27299.4	38690.4	13602.5	34343.7	15499.4	34501.1	28183.3	284009	30358.6	6685.56	31523.5	41575	38235.1	30020.6
642	5715.6	11033.3	11109.9	7339.94	10742.4	10462.8	9311.61	11059.6	10758.2	10478.4	2147.16	10544.1	10340.1	12041.2	6100.52	6155.27	10370.3	5870.98	11097.9	10148.3	12386.8	10124.6	10251.2	12620.5	9884.25	6932.26	11240.2	12147.6	11527.3	13739.8	12456.3	10981.1	8591.64	11976.6	10673.8	6635.02	12394.8	9467.07	6141.27	8821.74	10137.3	5951.1	9423.48	11315.5	9731.11	5656.91	6490.53	11060.1	10615.9
643	15597.9	13510.8	11965.3	18726.3	17249.6	14217	14918.4	7575.59	13970.7	20134.6	22126.7	12628.3	15249.2	13319.5	21260	20248.2	13414.7	17487.3	17061.2	14317.5	15628	18793.7	16839.7	18859.3	15452	21041.6	15048.1	13332.8	16563.7	16624.4	15103.3	16919.7	41770.5	16880.6	13115.7	14746	17468.5	8534.35	18176.7	12469.9	17562.8	13171.4	34743.1	13082.8	12092.1	16763.3	15300.2	21327.3	20669.8
644	15584.4	12044.3	14193.8	11823.5	17345.6	10467.3	11135.2	6935.24	11730.9	19442.4	23753.3	10083.4	14902.3	12087.4	17190.5	14935.7	11318.6	14890.9	16157.5	12719.7	14210.5	18904.4	17961.4	16189.2	14186.8	17304.4	13916.4	11786	13908.8	10839.2	17315.7	17412.6	20752.3	15179.9	10406.8	12494.7	14507.7	5952.92	13863.5	8938.43	14088.7	12371.6	19843.7	17892.4	2816.32	13278.3	14804.7	20034.1	18987.4
645	57729.8	22774.9	45858.1	98826.1	34539.1	10004.5	4034.69	7294.14	18101.5	32745.2	83368	15976.6	11417	15531.1	30779.4	50995.1	10436.7	48408.9	58913.6	21134.2	22066.5	16941.9	13261.8	11458.4	18570.7	140431	47821.5	120674	50078.7	101724	145162	68024.9	11817.8	49806.8	45266.8	36684.1	85714.4	28383.5	102297	26125.4	9636.78	17245.2	21777.6	20183.3	14106.6	18526.8	25957.5	21870.2	10475.3
647	12627.9	53543.7	53101.9	6548.27	62651.5	63268.5	55733.7	67758.2	63000.3	73474.2	66277.9	67793.9	64391.6	14533.7	44590.6	25189.6	45675.3	28166.8	55818.4	51694.3	50116.8	52573.4	61118.7	55951.2	60700.5	29587.8	62451.2	66479.4	50755.4	60856.4	58563.4	62929.3	68947.1	60473.8	55462.8	39171.4	67197.9	62255.6	42731.1	59632.4	61629.9	20770.6	66443.8	68645.4	5103.82	43181.1	39183.3	62630.9	64821.8
648	3677.31	2768.14	3453.66	4832.32	5911.53	3139.85	3005.75	2451.14	2873.76	5718.05	16498.1	2740.96	5370.93	3973.04	4142.59	5548.23	3825.54	4102.21	4810.26	4153.72	3978.67	4166.17	5034.17	4042.22	3115.92	4096.33	3038.02	5628.06	4255.71	3472.85	4527.91	3779.72	17939.1	4370.61	2732.95	3209	4212.62	1926.75	3544.36	2565.24	3858.99	3433.37	25457.5	4208.65	1212.85	3846.61	5116.09	3737.06	3700.94
649	3522.79	5469.75	4075.29	3139.75	4030.69	4761.63	4667.35	5078.27	5097.38	3863.32	1225.91	3379.73	4079.06	8134.8	3277.46	3661.04	5440.48	3169.68	4240.72	3452.99	4727.01	3882.22	4510.22	5145.06	6792.29	3594.61	4511.94	7674.89	10398.5	8350.58	7692.57	6015.96	5868.81	5804.76	4754.05	3255.15	6656.36	4793.59	3345.75	5457.15	7809.4	3545.76	5175.18	6716.3	3513.79	3596.56	3259.1	5503.34	5857.75
662	700455	511105	711156	1.01947e+06	760409	707535	1.00915e+06	603554	615872	1.07569e+06	489921	471731	523807	676709	896778	1.00341e+06	820012	1.39396e+06	1.21423e+06	696225	716978	684817	455321	592140	982695	786270	475804	445840	560127	1.1442e+06	961451	890425	1.65252e+06	1.79279e+06	1.20302e+06	4.17428e+06	5186015	3517291	5.01974e+06	3151273	598642	683133	786954	683624	558326	620451	649364	715005	561612
663	1.47916e+06	1.04172e+06	1.2616e+06	1.26862e+06	1.55723e+06	971550	804141	989284	721721	1302061	1.51933e+06	632580	914555	776452	1.28866e+06	1.50264e+06	1.45748e+06	1.45582e+06	1.46372e+06	1.46472e+06	1.46794e+06	1.61745e+06	1.2755e+06	1505027	1.38062e+06	1.77448e+06	1.42473e+06	1.87627e+06	1179686	1.36982e+06	1.68921e+06	1.68286e+06	1.54689e+06	1.89525e+06	1.27529e+06	1.23392e+06	804812	773418	1.26913e+06	685710	1.03274e+06	1.23005e+06	1295975	1.26364e+06	720902	1141144	1297290	1.34062e+06	739941
664	34058.6	30464.8	44778.1	35099.9	42192	33663.4	25883.9	28987.1	29727.9	42148.7	50710.9	31103.7	34736.3	34139.9	40288.7	43777.1	37139	40763	36918.1	34411.6	32534.7	35416.8	28050.5	31624.2	28437.7	31914.1	29454.2	38341.2	27907.4	31484	38000.8	38374.2	23126.5	48365.9	40235.1	42791.2	42705.4	31039.9	47214.1	32868.4	36244.1	40621.1	39053	43253.7	12757.9	40720.8	39364.1	40491.7	32421.3
665	13955.3	20421	18599.7	33970.6	56806.8	66933.6	58960.8	6897.11	32994	16116.8	30800.2	14758.1	12859.3	12358.9	14288.2	11242.3	12440.6	71579.1	65193.5	36364	30995	17693.8	38465.2	47200.6	40177.9	31174.2	75940.5	22197.1	65874.9	43568.5	120566	110394	18658.7	13238	13513.4	37535.4	25549.1	10693.6	29240.8	39110.7	73977.8	58817.9	78318.4	65859.9	13158.6	49866.1	80183.2	82257.6	106984
666	15673.9	13157	17863.4	27102.2	25233.2	43360.1	41827.4	7290.04	19072.6	13491.8	31685.4	10661.2	13567.1	13604.5	16140.8	11242.3	13828.3	29685.6	36079.2	19595.1	20280.6	13757	21036.9	29109	34627.8	15362.6	55466.9	23832.1	37936.3	44262.4	90475.8	92008.1	27991.6	14771.9	11724	17647.1	13705.7	11366.2	17632.3	27304.2	48612.5	19384.4	59077.4	36580.3	11831.9	18707.7	32946.6	44780.9	94169
679	245917	199203	156117	187563	175435	187467	134835	17297.7	37035.3	60242.3	98155.4	25793.6	40499.7	40477.7	44862.5	50511.5	38751.1	50388.9	42620.1	46444.6	40023.1	46860.4	41413	54806.9	155356	202093	101667	50016.7	141023	54871.4	131069	136600	116479	84798	65629.5	105765	107836	18122.4	101012	64402.8	216997	232345	196366	201424	14192.5	231112	212473	211831	169935
680	47289.4	42036.7	46912.6	61207.2	66540.2	45410.6	40138.6	42549.8	36349.7	56190.8	64742.8	34836.8	38717.9	44612.9	57958.9	54452.5	44028.1	52299	49326.2	43312.8	46964.4	51696.2	42413.4	48726.3	60309.7	63937.1	43361.9	75599	54647.8	61734.5	57975.2	62238.9	40087.9	46445.1	35709.4	44119.8	60041.6	35978.9	49125.8	29154.1	44069.6	50327.2	56224.8	52956.4	38447.4	53877.5	58689.4	51806.5	46102.3
682	54077.7	41982.6	59677.3	77045.8	61566.9	59222.7	72186.9	48272.6	51945.8	79419	39217.9	41040.8	42569.5	55673.7	67841.2	71291.6	64383	99527.7	89686.6	54219.2	60237.4	54149.6	39966.5	47624.5	72473.5	63388.7	38221.6	36775.4	47209.2	80290.8	73561.3	67501.2	122022	125654	84439.2	272383	338532	233333	320313	219423	48409.6	53635.1	65320.5	56929.2	48124.3	50838.4	54866.3	57870.8	53245.9
683	101913	68597.6	91786.8	84100.6	106381	67304.8	60707.2	66067.9	54757.5	91705.1	99079.5	44934.7	61641.1	56888.1	85624.2	97409.1	97493.7	104215	99394.7	96845	103244	104470	88486.3	96107.5	92710.2	121187	96229.5	119121	83363.3	93133.6	110286	113409	108756	129599	84255.9	85338.5	60531.2	58131.5	86115.4	51530.4	70702	84245.1	92388.3	84839.6	56782.6	74745.2	90963.6	91185.6	52102
684	273671	105453	131671	358616	145164	109076	110537	108911	87085.9	146111	142223	80447.6	80823.8	119905	172407	235186	138353	320796	160046	129362	141987	197335	149180	188761	126924	364838	126420	248710	118482	130248	140376	152849	124651	155354	95531.9	312506	120913	129242	272625	87129.6	111767	271329	137531	144333	24321.9	299824	281690	167726	121413
685	34474.6	30508	43098.4	54790.2	52641.4	40853.2	33454.9	28989.6	25496.9	43744.3	44123	27634.4	32155.3	32299.2	51779.4	54122.2	38945.4	95714	76103	38792.3	50476.8	45456.3	48860.9	56765.1	63978.3	84278.3	39250.8	78358	38962.2	57669.9	67654.1	68272.2	49287	50764	30732.2	75812.9	70445.7	31959.5	75519.9	31258.4	69409.5	110149	108923	102850	51106.4	100521	110284	95501.1	89191.8
686	32238.4	44068.4	67269.6	64459.9	68671.2	50263.7	52715.2	50907.4	39426	81378.5	92594.5	47636.4	51386.2	59557.4	64088.2	67279.1	21395.3	14639.9	30059.6	18668.7	23402	28720.8	26005.7	35603	48914.6	57152.6	35416.2	72746.6	42534.6	46638.8	51253.1	62201.2	53435	53240	40041	46804.5	59759.4	32475.1	46242.5	34725.3	46898.6	30937.4	80953.8	85085.4	185444	69050.5	65978.6	81009.8	68621.6
687	97293.3	211272	162815	87693.7	107778	214355	236428	214565	259799	127558	102202	327674	215505	214534	111874	98590.2	147277	98797.1	136013	154383	134211	100929	157233	115808	174203	78086.5	234890	96064	206541	163616	120882	110984	233143	103301	187339	103105	190774	227899	98140.1	257097	191475	100817	125600	129665	270122	103661	101282	124383	212830
688	4201.03	18269.5	15108.4	9814.55	12223.8	15953.9	15364.8	15967.5	16532.7	14330.7	15045.2	23742	14845.5	15360.1	11333.9	9574.52	15898.2	6045.81	13359.6	17219.2	14944.4	14604.5	14428.9	12860.6	12628.6	8504.64	22622.2	13392.7	18892.9	16827	13172.4	14346.7	18376.2	13918.1	17660.4	6037.53	16531.8	17909.2	6809.24	18663.3	13557.8	4316.44	13786.4	13388.4	7656.04	9394.3	9976.01	13206.4	14942.8
693	34064.4	26740.8	36411.9	47681.1	38438.6	35031.8	47266.6	29551.5	31804	49535.8	23262.4	24726.8	28690.2	34434.3	45066.9	47139.6	43001	59500.4	55127.2	36812.5	37515.2	32860.3	23634.6	29415.3	44315.3	39977.8	24407.1	19574.3	27643.7	52469.3	48829.5	43218.8	75664.5	80389.4	55289.3	175376	219928	148666	211113	134021	31704.4	32663.9	36942.8	32665.4	26136.1	30767.8	34802.7	36212.5	29043.6
696	15588.5	8254.26	15604	12777.2	12466.6	7661.7	7441.38	10406.4	6822.09	13418.3	15757.3	6102.82	9087.76	11728.2	9733.92	10513.3	8887.81	17045.3	14296.4	8203.14	11603.4	14084.2	9851.36	11488	10261.9	19061	9373.03	15720.7	7064.24	10918.8	13243.1	17334.3	13469.4	10823.9	8411.6	13269.8	11678.8	7600.22	14196.6	5880.29	10597.1	11334.6	14830	14102.6	6988.69	18411.9	15898.3	19106.3	9810.89
697	17719.1	23328	33156.4	73694.1	42850	28484	22911.6	38629.6	33942.1	53267.9	51891.2	25161.4	45867	66784.6	35779.2	13008.5	30159.1	44602.5	53195.9	43145.1	47552.3	59198.1	58071.7	46492.3	31136.9	44496.1	24025.6	38417.6	17959.9	33744.9	60966.4	61745.7	42739.3	47649	42620.5	67374.1	51168.7	35196.8	61920.5	35421.5	40868.7	69237.8	72031.2	66222.8	8580.32	70551.8	21939.6	58670	47862.8
698	121391	88818.5	94053.1	143453	118404	85604.8	68595.6	50990.1	40459.9	79035.9	119548	51645.1	58057.1	58375.8	75817.9	98257.2	88473.2	137076	90507.9	87879.9	88134	107926	103962	133878	81011.2	149103	82369	19338.5	89486	58840.3	82233.4	80199.7	63017.7	70861.4	46375	109440	70812.8	12149.6	102648	36653.3	83135.8	140215	87994.6	90507.4	128553	154121	134455	106450	92628
700	10647.3	16055.9	10420	6001.99	20109.4	16838.5	13285.9	1544.58	18307.8	13347.2	48699.4	10550.4	14745.5	5502.73	4502.71	5780.71	12460.5	8288.81	12150.8	16768.7	14375.4	8078.34	14984.5	8823.35	28844.4	6508.78	27295.9	5717.77	26358.5	9140.09	19966.8	20479.3	20983.8	13858.4	14157.6	14979.3	16353.9	2167.3	10417.2	13332.5	12506	13605.7	26738.4	18644.1	1184.03	13074.3	13319.3	17344.3	12702.8
714	20318.3	21385.8	25388.2	27085.1	27082.7	21279.1	20058.5	19825.3	21487.5	29744.2	34057.6	23864.2	25057.9	26052.8	30099.4	29085.6	23618.1	23176.3	27581.7	22759.7	26503.9	25831.8	29462.8	31536.9	20022.5	26574.6	18889.5	33115.9	23737.1	27307.7	24925.6	25661.9	23086.7	22196	21118	28110.8	28882.1	21017.2	26570.8	22481.7	17317.7	22039.3	29443.4	33101	12929	23244.8	24381.1	25262.4	24133.1
715	3080.31	13570.2	20668.8	17114.6	17972.1	15729.7	13675.6	9712.97	12636.6	28181.3	49561.7	13006.2	13964.1	18200.8	17956.5	11357.2	15225.6	1706.62	17288.2	23822.3	28377.7	22598	19772.7	16279	8505.09	13043.3	8737.16	27325.6	15975.8	26374.7	17396.3	20856.9	10349.9	23604.4	14194.9	3898.77	38412.1	15592.1	5050.5	13830.7	6286.69	1374.87	24281.5	28572.1	1638.15	11393.2	11754.3	27814	24919.3
716	10924.4	21385.8	16541.6	27085.1	12628.8	20979.7	20799.7	20343.2	21978.4	15122.5	14631.4	30151	22167.3	19251.2	15379.8	29085.6	15173.9	11942.2	14276.1	16176.1	14728.2	25831.8	15860.1	31536.9	16967.5	26574.6	21623.8	33115.9	23737.1	27307.7	12201.2	25661.9	21609.7	11892.7	19159.3	28110.8	17720.5	21203.4	11572.1	25637.5	19419.8	10766.8	29443.4	14995	25206.8	12173.5	13671.5	15764.1	20071.1
717	13015.4	121234	139479	26013.6	60060.2	59467.8	62296.9	115307	82452.8	142531	115803	90586.4	265750	157763	186962	66061.1	293448	11049	41006.8	91389.1	104031	142868	107297	84728.6	81226.5	47679.8	48115.1	64791.3	52177.2	35279.9	30232	39283.5	164939	240959	114631	37225.5	90629.5	51281.6	56108	31186.4	33797.7	8186.14	38938.6	39062.2	1539.36	34288.8	8721.87	31557.2	33133.5
718	354685	180602	191312	356787	319479	208175	223545	145248	193539	255004	279917	127785	226913	222049	311338	290481	287726	504049	279819	318142	275903	400119	263862	388803	201242	329461	134857	55968.9	205834	142793	184736	188253	255241	208143	187979	405580	255991	56704.3	332265	167375	291290	515425	259032	282634	217010	443142	370543	421556	278576
723	559.336	617.46	547.43	671.916	552.934	538.01	448.076	879.915	582.775	767.646	0	730.491	0	508.336	715.063	871.167	515.715	564.027	412.984	633.299	0	540.171	571.384	716.312	640.446	0	402.361	807.032	515.012	618.903	613.274	0	617.834	528.478	668.858	620.056	568.19	564.003	568.843	634.652	550.606	439.587	439.384	614.917	529.526	653.445	580.248	608.206	574.454
724	239906	238759	313272	479666	232899	214979	181454	164691	213095	230428	846293	156828	246589	225775	289077	221371	284675	195168	113661	194097	171047	237840	110243	183932	287416	253456	332974	77033	460501	175114	388506	282798	179350	128508	164453	194073	196141	33418.4	157433	84847.2	203498	142687	199905	243570	210145	280087	453606	225252	235965
725	967574	364127	1.20121e+06	2.46351e+06	662007	306183	246995	494350	345176	775212	1.83848e+06	305353	608262	502497	801236	1.1704e+06	735994	791053	303334	353525	493448	735926	325363	600283	472308	1.33452e+06	403377	231578	722794	374970	955042	725992	911835	370235	298389	831451	586059	87630.1	716780	159775	321687	609313	821978	580215	458693	1.40471e+06	1.94678e+06	654601	617848
726	65811.8	172332	1.64323e+06	58436.4	74157.6	205661	139946	494350	211234	287136	89418.8	794042	579150	568396	79164.7	30957.9	784799	48206.6	291488	395816	562827	108698	380024	58890.2	641604	35678.3	1134070	105629	722794	133311	966126	651317	137409	451424	146060	42453.7	874622	36079.9	31258.3	79731.9	144391	34161.3	526592	514317	1.43571e+06	47437.1	58648.4	113305	608047
727	47029.7	37035.8	37771.5	62125.7	56556	35300.6	35842.6	54502.6	52849.3	79201.6	96254.5	51958	57377.9	62530.5	78791.7	69022.6	32480.1	51008.7	47948.2	39694.5	42640.1	48423.3	49680.2	40723.7	39297.4	49825.4	32331.4	61541.9	33219.8	35710.7	48462.2	50346.5	42323.9	52206.8	35283.8	48820.4	41238.7	30395.7	52868.6	30876	52943.2	71077.1	82264.5	79573.2	22745.1	65467.4	73389.4	78933.2	57913.8
747	42224.3	33413	32453.1	57613.7	39999	34822.7	30738.7	30020.5	34741.7	42821.2	62234.3	27706	33738.9	31779.9	46910.5	46835.2	46459.9	70217.6	48415.7	49593.6	48988.8	77127	38360	64185.5	44433.4	67469.9	43508.8	23228.1	42640.7	33920.2	25220	26141	58597.7	37317.4	42295.4	52146.4	51247.6	19229.4	60515.2	30113.7	36208.9	43567.2	52239.4	34539.3	44579	52468.6	53540.4	41540	35355.1
748	551662	363175	447143	534577	345262	361068	356607	440891	296345	270179	164835	282522	313138	513557	560086	586012	451454	568800	416292	385898	392933	333287	337071	415575	366868	496984	338615	419529	334884	380737	376295	323453	394736	431138	351912	542564	286541	385072	525556	354981	431090	588652	294667	411702	414245	524880	664556	381848	411746
749	250353	168126	174187	318505	292108	261104	374395	30679.7	161362	283508	284987	89911.2	178042	199088	278770	133645	60374.3	108587	130143	100816	115595	141354	163093	134262	75088.9	142560	64442.9	10606.2	85672.6	26331.1	295680	420872	131666	149396	98466.1	234610	178099	23125.9	218642	101558	137256	216363	262004	233282	4220.46	283432	319602	293267	152624
750	94850.6	83691	98375.3	84006.2	80230.4	69761.8	83283.6	64341.1	61632.4	83398.3	66276.5	76260.6	89508.2	63337.4	84511.9	91948.1	99010.2	109039	98771.1	106382	104919	111864	108650	112112	81544.9	79215.5	70333.9	59498.6	62864.6	93035.2	102680	103525	38004.3	82303.7	62000.3	58454.7	50275.8	86949.6	72514.4	51918.6	50553.5	48661.3	57402.8	54445.9	50248.3	61753.4	52607.6	64060.7	59510.7
751	96320.3	72927.3	70653.2	121780	102387	74093.3	68851.9	40109.7	55783.1	82294.3	418318	53579.1	82899.1	70242.4	110456	71367.6	48958.3	61279.8	64779.6	60184.7	64305.3	64994.1	63400.6	49886.5	43939.8	43146.2	27709.4	53424.5	35160.2	28820.3	49294.5	50021.2	313296	128057	72039.4	138341	112413	42205.6	114188	66471.2	70253	90407	301525	98785.2	7666.87	87486.2	100365	101382	70677.6
752	24159.1	26184.5	32310.2	51649.3	25080.1	25643	21169.6	18799.8	23579.8	27750.9	88646.3	17620.3	28839.3	28643.2	31378.8	22933.4	29917.1	20149.8	13704.3	20479.9	19531.9	26860.3	13875.6	20640.5	31022.2	25103.8	36516.6	10103.5	45243.1	18610	41818	30438.5	17955.4	13772.9	20352.1	20506.7	23150.3	3836.85	16648.1	10342.2	20012.2	16606.3	20776.8	24600.8	23663.3	28814.8	50340.6	26984.7	25883.8
753	27608.6	29510.5	37544.1	66314	57296.2	42648.1	39500.4	15257.9	25591	36635	257027	31796.2	46430.6	45164.1	60030.1	54651.5	15045.2	21443.4	20551.4	19777	19522.6	21509.6	21267.6	18088.1	20442.9	26626.1	16100.5	22906.5	23869	27922.8	35945.7	36137.7	44958.6	22541	22057.4	38524.7	41781.4	16509.9	43772.6	26828.5	17366.6	25365.6	127987	36333.1	5833.74	38268.8	42388	44057.8	36877.4
754	185193	154368	185265	325430	207521	171591	163023	142896	162253	211520	205226	132627	134122	162972	213570	255306	122227	261708	202508	168676	167409	189569	166268	186627	123653	225530	129010	235316	159161	178741	222316	256327	151342	170077	166637	236207	216200	182129	296563	143860	131263	212859	180074	200216	499401	233979	240214	151532	155317
756	127051	85811.5	106297	171242	140048	87639.7	90629.9	70247.8	81199.7	141353	255071	89306	95691.1	91600.5	134361	132414	141101	195957	224550	150709	220594	244386	157829	195592	131703	217778	123849	185051	117694	122699	120606	145951	145403	140462	93630.9	163633	163933	86954.7	150525	77609.7	93153.7	111448	143005	134747	70506.4	152709	175744	131887	98820.9
757	39734.9	23921.4	32329.3	36809.9	20736.1	26328.7	26078.3	30923.4	22417.2	20172.9	14941.6	20289.1	23733.1	34263	40128.7	48204.1	33528.2	39304.5	27749	28873.8	25442.5	23934.9	24477	28479.5	30209.2	35366.7	24579.8	29509	22900.6	28426.9	27810	22351.9	26565.9	32339.4	27360.4	37479.9	22502.7	25956.7	37953.7	25042.9	28009.2	43032.8	21799.3	28232.9	29330.7	39110.6	48588.2	27509.4	29969.9
761	84855.7	51949.8	83597.5	82743.7	79567.3	45779.1	46652.6	46041.2	62942	104897	240320	51706.1	74315.7	71132.3	78645.4	113001	104279	161138	155364	109208	129183	176413	114479	174521	82147.4	149752	72394.8	41454.9	61222.4	51370.1	73160	66384	228263	100685	57855.2	107047	76507.7	29472.8	97037.6	45975.3	80445.9	103600	275528	96254.8	77946.6	103144	126502	109080	67796.3
762	14908.4	10639.2	12795	20349	17223.7	13264.2	11511.6	8355.76	10415	17039.2	23054.2	10910	11401.4	12018.6	16092.9	15301.2	16840.3	23098	23802	17052.9	23909.2	28124.3	18332.7	21884.3	16674.2	25213.3	14507.7	18956.8	15733.7	13738.6	15147.9	20018.1	18217.1	16211.9	12089.2	19154.3	20456.8	10459.7	18294.8	9727.59	11271.3	14061.7	17167.7	15470.5	9009.91	19178.8	19845.7	14765.1	12059
763	66698	48627.2	79691.6	50383.1	69911	75020.7	96561.7	69709.1	66078	67846.8	92411.5	165650	63262.4	105950	72266	106184	47713	51979.5	46864	53328.1	47976.4	46416.7	35999.6	46563.3	74102.2	84697.2	86560.5	152813	62464	146583	79850.5	91140.2	26800.1	52895	62706.3	60599.8	51929.6	54703.7	66103.2	59606.7	83514.2	62749.1	30818.9	48251.6	19846.8	54519	49192	51569.3	43828.4
764	164749	94083.8	120368	140844	126607	90734.8	110174	53399.8	112974	178598	316277	109942	159050	213609	239185	209736	165672	138724	128737	106636	132038	136248	115996	125831	90562.7	104815	46172.4	22581.2	53951.1	25879.7	76877.2	75914.2	46595.3	165872	146610	178521	135250	32363.2	173077	123959	108337	136738	163238	119272	8568.22	138701	164033	125329	91187.5
766	61534	29614.5	41952	75394.3	59549.5	30154.7	28070.8	34612.3	29509.4	61500.5	64386.5	28952.9	36612.1	31073.1	58760.3	49859.5	48421.2	78386.2	49071.3	37574	52563.9	66115.9	44048.2	57987.4	29078.4	53200.8	18274.9	39074.5	19231.2	22390.4	32639	35455.1	121279	145911	74921.5	157892	107156	59943.1	124860	50480.9	52896.4	98566	106001	83876.9	43283.4	103040	114661	79067.1	54246.3
767	10928.9	7058.93	9331.52	10665.9	9213.8	7015.47	6053.46	6172.88	7052.25	12769.4	27158.3	6167.26	10284	7551.01	9002.02	14367.1	13837	18693.4	18417.3	12707.4	15631.2	18952.4	13540.9	19731.6	10782.9	17682.9	7817.17	5258.52	6786	6311.35	8821.09	8278.8	26135.2	11380.6	7567.08	11981	10719.8	3875.14	11004.7	6262.44	9397.42	11812.1	30021.4	11797.5	8798.06	11448.5	14782.3	12109.7	7967.96
768	34740.3	13867.6	5998.51	49071.1	40150.9	13654.7	13816.9	8584	21294.5	61635.4	23144.6	5829.33	41370.3	29545.3	75823.3	6736.02	10812.4	23284.2	21908.2	14384.2	15940.2	19861.4	17538.2	9505.02	25637.4	28978.7	7970.25	12315.4	13319.9	6818.52	48682.5	43086.8	85580.1	33275.1	9733.09	49183.4	26755.7	7824.53	49300.5	14972.3	35547.4	88352.5	147299	92192.4	832.188	76549.5	101615	89778.4	35813.5
[truncated: 1,347 more rows]
[truncated: 96 more columns]
